# Supplementary material for: Effects of αTAT1 and HDAC5 on axonal regeneration in adult neurons
Source: PLoS One. 2017 May 15;12(5):e0177496. doi: 10.1371/journal.pone.0177496 (PMC5432171; doi:10.1371/journal.pone.0177496)
Supplement: S1 Data — Densitometric ratio of Western blots comparing acetylated tubulin against total tubulin in cells infected with GFP, αTAT1 or αTAT1-D157N. (XLSX) [file pone.0177496.s001.xlsx]

## Sheet: New Data - Neuron Western
1	4/15/16 sample, older virus batch aTAT1 D157N						Average of all sets
	Acetyl Tub	Total Tub	Ratio		As ratio of GFP		GFP	1	1	1	1
GFP	1520	261	5.82375		1		aTAT1	6.58282	2.42788	2.70692	6.77709
aTAT1	18900	493	38.3367		6.58282		aTAT1 D157N	4.57895	1.39037	0.811449	3.61075
aTAT1 D157N	21200	795	26.6667		4.57895
2	1/23/15 sample, older virus batch aTAT1 D157N
	Acetyl Tub	Total Tub	Ratio		As ratio of GFP
GFP	980	26.9	36.4312		1
aTAT1	3140	35.5	88.4507		2.42788
aTAT1 D157N	1940	38.3	50.6527		1.39037
3	1/21/15 sample, older virus batch aTAT1 D157N
	Acetyl Tub	Total Tub	Ratio		As ratio of GFP
GFP	10400	108	96.2963		1
aTAT1	39100	150	260.667		2.70692
aTAT1 D157N	16800	215	78.1395		0.811449
4	10/3/14 sample, older virus batch aTAT1 D157N
	Acetyl Tub	Total Tub	Ratio		As ratio of GFP
GFP	30500	3690	8.26558		1
aTAT1	27000	482	56.0166		6.77709
aTAT1 D157N	15400	516	29.845		3.61075
Column statistics
	GFP	aTAT1	aTAT1-D157N
Number of values	4	4	4
Minimum	1	2.428	0.8114
25% Percentile	1	2.498	0.9562
Median	1	4.645	2.501
75% Percentile	1	6.729	4.337
Maximum	1	6.777	4.579
Mean	1	4.624	2.598
Std. Deviation	0	2.378	1.789
Std. Error of Mean	0	1.189	0.8944
Lower 95% CI of mean	1	0.839	-0.2486
Upper 95% CI of mean	1	8.408	5.444
Sum	4	18.49	10.39

## Sheet: Old Data - Neuron Western
Western Blot 28 01 15
21 01 15 neuron Western							As ratio of GFP			Average of all sets											Mean	SD	SEM
	Acetyl Tub	Total Tub	GAPDH		Acetyl Tub/Total Tub
GFP	22900	575	84.8		39.8261		1		GFP	1	1	1	1	1	1	1	1	1	1	1	1	0	0
aTAT1	24800	406	50.7		61.0837		1.53376		TAT	1.53376	1.14179	1.09315	1.65587	1.1452	2.91273	1.86744	1.37459	0.858435	1.66265	1.66265	1.53712	0.551459	0.166271
aTAT1 D157N	19400	838	30.1		23.1504		0.581286		aTAT1 D157N	0.581286	0.75843	1.66405	1.05986	2.28356	2.61409	3.20435	1.39171	1.08436	1.92235	1.92235	1.68058	0.809759	0.244152
HDAC5-Cyt	11600	326	27.7		35.5828		0.893455		Cyt	0.893455	0.86847	0.934075	0.65288	0.591558	1.30316	1.15559	0.663774	0.743662	1.10503	1.10503	0.910608	0.234382	0.0706689
HDAC5-Nuc	19700	905	87.6		21.768		0.546575		Nuc	0.546575	0.541194	0.457638	0.543054	0.950609	0.905499	1.12511	0.883967	0.78552	1.15563	1.15563	0.822765	0.266167	0.0802523
23 01 15 neuron Western
	Acetyl Tub	Total Tub	GAPDH
GFP	1440	43			33.4884		1
TAT	466	10.6			43.9623		1.31276
aTAT1 D157N	435	17.3			25.1445		0.750843
Cyt	1040	22.1			47.0588		1.40523
Nuc	963	20.3			47.4384		1.41656
Western Blot 05 02 15
21 01 15 neuron Western
	Acetyl Tub	Total Tub			Acetyl Tub/Total Tub
GFP	13400	196			68.3673		1
TAT	15300	196			78.0612		1.14179
aTAT1 D157N	11200	216			51.8519		0.75843
Cyt	11400	192			59.375		0.86847
Nuc	14800	400			37		0.541194
23 01 15 neuron Western
	Acetyl Tub	Total Tub			Acetyl Tub/Total Tub
GFP	2600	290			8.96552		1
TAT	344	18.7			18.3957		2.05183
aTAT1 D157N	414	52.6			7.87072		0.877888
Cyt	1180	92.3			12.7844		1.42595
Nuc	1170	79.4			14.7355		1.64358
27 04 16 neuron Western Newer virus batch aTAT1 D157N
	Acetyl Tub	Total Tub			Acetyl Tub/Total Tub
GFP	735	2			367.5		1
Cyt	9440	27.5			343.273		0.934075
Nuc	11100	66			168.182		0.457638
TAT	27800	69.2			401.734		1.09315
aTAT1 D157N	6360	10.4			611.538		1.66405
Neg cont	2490	8.31			299.639		0.815344
27 04 16 neuron Western Newer virus batch aTAT1 D157N
	Acetyl Tub	Total Tub			Acetyl Tub/Total Tub
GFP	8420	78.7			106.989		1
Cyt	23400	335			69.8507		0.65288
Nuc	20800	358			58.1006		0.543054
TAT	20300	51.9			391.137		3.65587
aTAT1 D157N	12700	112			113.393		1.05986
29 04 16 neuron Western Newer virus batch aTAT1 D157N
	Acetyl Tub	Total Tub			Acetyl Tub/Total Tub
GFP	11300	541			20.8872		1	1
Cyt	2360	95.5			24.712		1.18312	0.591558
Nuc	2200	55.4			39.7112		1.90122	0.950609
TAT	5980	125			47.84		2.29039	1.1452
aTAT1 D157N	1450	15.2			95.3947		4.56713	2.28356
Neg cont	1950	210			9.28571		0.444564

## Sheet: 293 Western
Western Blot 16 16 03
11 03 16 293 Cells Western							As ratio of GFP	As a ratio of no transfection
	Acetyl Tub	Total Tub			Acetyl Tub/Total Tub
GFP	9880	311		*	31.7685		1	3.21898
HDAC5-Cyt	4720	648			7.28395		0.229282	0.738055
HDAC5-Nuc	5020	696			7.21264		0.227038	0.73083
aTAT1	57700	215			268.372		8.44775	27.1931
aTAT1 D157N	4710	397			11.864		0.373451	1.20213
No Transfect	3770	382			9.86911		0.310657	1
23 03 16 Western Blot
21 03 16 293 Cells Western							As ratio of GFP	As a ratio of no transfection	Divide non GFP lanes by 4
	Acetyl Tub	Total Tub			Acetyl Tub/Total Tub
GFP	4880	122			40		1	0.369478	1
HDAC5-Cyt	6970	77.3			90.1682		2.2542	0.832879	0.563551
HDAC5-Nuc	4790	30.2			158.609		3.96523	1.46507	0.991308
aTAT1	56800	67.9			836.524		20.9131	7.72693	5.22828
aTAT1 D157N	3820	30.8			124.026		3.10065	1.14562	0.775162
No Transfect	4980	46			108.261		2.70652	1	0.67663
21 03 16 293 Cells Western							As ratio of GFP	As a ratio of no transfection
	Acetyl Tub	Total Tub			Acetyl Tub/Total Tub
GFP	7190	394			18.2487		1	0.561446
HDAC5-Cyt	16200	517			31.3346		1.71709	0.96405	0.429271
HDAC5-Nuc	18500	493			37.5254		2.05633	1.15452	0.514082
aTAT1	80100	174			460.345		25.2261	14.1631	6.30653
aTAT1 D157N	11700	341			34.3109		1.88018	1.05562	0.470044
No Transfect	26100	803			32.5031		1.78112	1	0.445279
21 03 16 293 Cells Western							As ratio of GFP	As a ratio of no transfection
	Acetyl Tub	Total Tub			Acetyl Tub/Total Tub
GFP	49100	927		*	52.9666		1	3.51041
HDAC5-Cyt	10000	665			15.0376		0.283907	0.996632
HDAC5-Nuc	14300	899			15.9066		0.300313	1.05422
aTAT1	18500	442			41.8552		0.790219	2.774
aTAT1 D157N	48600	951			51.1041		0.964837	3.38698
No Transfect	7680	509			15.0884		0.284867	1
04 04 16 293 Cells Western							As ratio of GFP	As a ratio of no transfection
	Acetyl Tub	Total Tub			Acetyl Tub/Total Tub
GFP	72700	933		*	77.9207		1	2.92741
HDAC5-Cyt	40300	986			40.8722		0.524536	1.53553
HDAC5-Nuc	20900	212			98.5849		1.2652	3.70374
aTAT1	429000	1360			315.441		4.04823	11.8508
aTAT1 D157N	17000	292			58.2192		0.747159	2.18724
No Transfect	54300	2040			26.6176		0.341599	1
							As ratio of GFP	As a ratio of no transfection
				Average 2 samples, excluding 23 03 16 and 21 03 16
				GFP	54.2186		1	3.15376
				HDAC5-Cyt	21.0646		0.388512	1.22527
				HDAC5-Nuc	40.568		0.748231	2.35974
				aTAT1	208.556		3.84658	12.1312
				aTAT1 D157N	40.3958		0.745054	2.34972
				No Transfect	17.1917		0.317082	1
