# Supplementary material for: Effects of αTAT1 and HDAC5 on axonal regeneration in adult neurons
Source: PLoS One. 2017 May 15;12(5):e0177496. doi: 10.1371/journal.pone.0177496 (PMC5432171; doi:10.1371/journal.pone.0177496)
Supplement: S2 Data — Densitometric ratio of fluorescence intensity along the axon length comparing acetylated tubulin against total tubulin in neurons infected with GFP, αTAT1, αTAT1-D157N or HDAC5. (XLSX) [file pone.0177496.s002.xlsx]

## Sheet: 1, 28 12 14
GFP 1	r	t	Background r	Background t	r/t minus background	r/t		GFP 2	r	t	Background r	Background t	r/t minus background	r/t		GFP 3	r	t	Background r	Background t	r/t minus background	r/t		GFP 4	r	t	Background r	Background t	r/t minus background	r/t		GFP 5	r	t	Background r	Background t	r/t minus background	r/t		GFP 6	r	t	Background r	Background t	r/t minus background	r/t		GFP 7	r
1	231.621	227.782	216.358	207.060	0.73656	1.01685		1	246.287	247.007	215.212	207.243	0.781486	0.997085		1	239.880	255.749	215.588	206.953	0.497828	0.937951		1	243.402	246.546	217.016	207.156	0.669865	0.987248		1	243.813	262.518	215.124	207.276	0.519333	0.928748		1	260.581	263.014	215.494	206.918	0.803747	0.99075		1	259.834
2	233.506	232.759			0.667263	1.00321		2	230.436	221.005			1.00954	1.04267		2	248.993	268.442			0.531671	0.927549		2	269.962	282.645			0.701374	0.955127		2	241.719	265.525			0.456574	0.910344		2	241.195	247.419			0.634577	0.974844		2	268.188
3	230.390	227.811			0.676208	1.01132		3	230.088	221.047			0.981626	1.0409		3	257.956	278.676			0.580848	0.925648		3	253.160	258.186			0.708289	0.980533		3	238.626	260.905			0.438233	0.914609		3	237.062	238.839			0.675668	0.99256		3	256.174
4	230.219	226.536			0.711696	1.01626		4	233.329	228.634			0.786641	1.02054		4	263.217	294.009			0.538925	0.895269		4	266.598	277.776			0.702096	0.959759		4	236.953	257.768			0.432326	0.919249		4	235.107	238.208			0.626814	0.986982		4	262.205
5	222.381	216.257			0.654887	1.02832		5	250.663	255.710			0.705139	0.980263		5	270.743	296.471			0.608258	0.913219		5	265.092	264.467			0.838862	1.00236		5	234.670	257.764			0.387141	0.910406		5	232.487	234.565			0.614642	0.991141		5	245.195
6	223.010	216.632			0.694944	1.02944		6	256.735	277.963			0.569468	0.92363		6	247.343	276.835			0.44407	0.893467		6	274.710	294.315			0.66194	0.933388		6	227.978	245.948			0.332385	0.926936		6	232.670	235.978			0.591053	0.985982		6	251.201
7	222.430	214.857			0.778761	1.03525		7	259.613	288.522			0.530984	0.899803		7	250.657	288.846			0.419375	0.867788		7	269.788	299.776			0.569769	0.899965		7	225.715	243.364			0.293477	0.927479		7	227.537	227.153			0.595157	1.00169		7	249.831
8	222.216	214.109			0.83104	1.03786		8	248.211	270.140			0.504962	0.918824		8	233.833	254.953			0.364876	0.917161		8	271.689	307.086			0.547113	0.884733		8	225.330	240.196			0.310024	0.938109		8	227.778	224.259			0.708379	1.01569		8	257.070
9	222.098	213.997			0.827447	1.03786		9	241.976	268.571			0.416478	0.900976		9	227.605	244.082			0.303792	0.932494		9	250.401	291.785			0.394487	0.85817		9	222.459	236.212			0.25349	0.941777		9	225.603	222.538			0.647183	1.01377		9	245.572
10	219.487	210.716			0.855853	1.04162		10	232.073	278.010			0.221494	0.834765		10	235.515	251.754			0.428626	0.935497		10	239.336	283.121			0.29382	0.845349		10	220.434	226.776			0.272308	0.972034		10	220.014	213.162			0.723895	1.03214		10	227.702
138.1um								117um								241.3um								219.2um								101.8um								68.8um								159.8um
TAT 1a	r	t	Background r	Background t	r/t minus background	r/t										TAT 2	r	t	Background r	Background t	r/t minus background	r/t		TAT 3	r	t	Background r	Background t	r/t minus background	r/t		TAT 4	r	t	Background r	Background t	r/t minus background	r/t		TAT 5	r	t	Background r	Background t	r/t minus background	r/t		TAT 6	r
1	251.055	255.726	217.069	207.340	0.702393	0.981734										1	314.789	260.016	208.898	206.940	1.99508	1.21065		1	250.677	248.207	214.527	207.142	0.880312	1.00995		1	257.166	267.876	215.445	207.154	0.687082	0.960019		1	251.408	235.302	214.896	207.358	1.30661	1.06845		1	296.344
2	254.065	255.223			0.772633	0.995463										2	302.961	266.789			1.57167	1.13558		2	272.158	260.201			1.08617	1.04595		2	253.931	266.106			0.652836	0.954248		2	244.003	231.825			1.18964	1.05253		2	286.000
3	262.155	262.718			0.81415	0.997857										3	293.736	303.507			0.87854	0.967806		3	287.951	270.434			1.16008	1.06477		3	249.236	260.247			0.636449	0.95769		3	240.954	229.330			1.18596	1.05069		3	285.529
4	265.759	268.430			0.797021	0.99005										4	304.602	322.606			0.827417	0.944192		4	314.702	294.763			1.14328	1.06764		4	255.833	277.573			0.573538	0.921678		4	240.184	228.913			1.17318	1.04924		4	257.274
5	304.408	316.210			0.802232	0.962677										5	310.114	306.340			1.01827	1.01232		5	323.383	290.140			1.31155	1.11458		5	249.675	266.715			0.574705	0.936112		5	234.786	223.623			1.22287	1.04992		5	242.533
6	294.205	301.952			0.815288	0.974344										6	317.234	293.441			1.25242	1.08108		6	279.882	255.744			1.3447	1.09438		6	271.882	306.209			0.569754	0.887897		6	238.846	226.315			1.26339	1.05537		6	235.017
7	283.842	289.249			0.81521	0.981307										7	334.033	285.016			1.60273	1.17198		7	275.483	255.650			1.25662	1.07758		7	268.293	295.896			0.595524	0.906714		7	238.225	223.547			1.44104	1.06566		7	230.205
8	265.763	269.434			0.784198	0.986375										8	309.881	282.252			1.34086	1.09789		8	312.085	276.808			1.40037	1.12744		8	240.770	247.486			0.627913	0.972863		8	240.495	225.173			1.43694	1.06805		8	224.845
9	294.357	312.443	215.685	207.156	0.747215	0.942114										9	271.165	289.464			0.754532	0.936783		9	317.014	275.806			1.49259	1.14941		9	236.487	236.160			0.725436	1.00138		9	236.838	222.351			1.46348	1.06515		9	221.578
10	270.966	303.294			0.575017	0.89341										10	258.986	309.556			0.488111	0.836637		10	282.006	240.348			2.03213	1.17332		10	224.888	218.934			0.801613	1.0272		10	221.465	211.546			1.56853	1.04689		10	226.122
205.1um																187.14um								95.4um								47.6um								123.5um								91um
Mt 1	r	t	Background r	Background t	r/t minus background	r/t		Mt 2	r	t	Background r	Background t	r/t minus background	r/t		Mt 3	r	t	Background r	Background t	r/t minus background	r/t		Mt 4	r	t	Background r	Background t	r/t minus background	r/t		Mt 5	r	t	Background r	Background t	r/t minus background	r/t		Mt 6	r	t	Background r	Background t	r/t minus background	r/t		Mt 7	r
1	252.697	239.445	214.911	206.781	1.15681	1.05534		1	242.899	256.589	216.033	207.407	0.546257	0.946646		1	268.436	271.344	216.459	206.860	0.806045	0.989283		1	253.926	251.445	213.733	206.638	0.897025	1.00987		1	271.249	287.937	212.572	206.432	0.719919	0.942043		1	258.376	283.258	215.395	207.052	0.564011	0.912158		1	260.833
2	255.454	249.687			0.944926	1.0231		2	239.773	253.830			0.528428	0.94462		2	261.011	277.614			0.629675	0.940194		2	245.636	252.007			0.703189	0.974719		2	274.667	290.751			0.73643	0.944681		2	280.517	324.590			0.554051	0.864219		2	245.882
3	279.177	266.561			1.07504	1.04733		3	234.426	245.296			0.506686	0.955686		3	243.616	252.270			0.59804	0.965695		3	240.771	240.287			0.803531	1.00201		3	279.305	301.407			0.702638	0.926671		3	287.728	337.933			0.552662	0.851435		3	247.788
4	278.380	272.745			0.962176	1.02066		4	239.735	256.066			0.503683	0.936223		4	234.747	235.114			0.647271	0.998439		4	235.331	235.044			0.760332	1.00122		4	275.588	302.551			0.655604	0.910881		4	292.607	342.951			0.568157	0.853204		4	246.350
5	255.807	263.220			0.724605	0.971837		5	252.332	276.417			0.53738	0.912867		5	242.216	239.819			0.781486	1.01		5	233.893	230.487			0.845318	1.01478		5	282.084	304.860			0.706222	0.92529		5	262.030	291.321			0.553406	0.899455		5	243.460
6	255.285	265.048			0.692914	0.963165		6	247.211	273.299			0.485583	0.904544		6	247.921	243.990			0.847347	1.01611		6	237.190	231.750			0.934095	1.02347		6	300.934	334.116			0.692037	0.900687		6	252.515	274.270			0.552233	0.92068		6	243.221
7	263.783	278.493			0.681504	0.94718		7	243.341	273.412			0.426678	0.890016		7	244.606	242.237			0.79563	1.00978		7	236.056	233.719			0.824305	1.01		7	272.199	289.527			0.717576	0.940151		7	245.631	263.716			0.533602	0.931422		7	242.433
8	284.757	311.135			0.669318	0.91522		8	234.677	261.935			0.358378	0.895936		8	242.888	239.598			0.807288	1.01373		8	230.306	227.063			0.811408	1.01428		8	272.171	292.329			0.693843	0.931043		8	240.107	263.532			0.437535	0.911111		8	247.651
9	272.803	303.518			0.598447	0.898803		9	229.001	255.076			0.291749	0.897776		9	245.522	239.957			0.878116	1.02319		9	237.023	233.497			0.867121	1.0151		9	277.423	305.568			0.654162	0.907893		9	232.165	267.915			0.275537	0.866562		9	243.706
10	271.864	305.017			0.579757	0.891308		10	221.669	240.145			0.202554	0.923063		10	247.104	249.079			0.725858	0.992071		10	229.793	228.356			0.739479	1.00629		10	287.549	342.107			0.552622	0.840524		10	222.554	242.302			0.203092	0.918498		10	231.973
79.1um								212.9um								89.2um								136.5um								196.5um								192.4um								117.3um
Nuc 1	r	t	Background r	Background t	r/t minus background	r/t		Nuc 2	r	t	Background r	Background t	r/t minus background	r/t		Nuc 4	r	t	Background r	Background t	r/t minus background	r/t		Nuc 5	r	t	Background r	Background t	r/t minus background	r/t		Nuc 6	r	t	Background r	Background t	r/t minus background	r/t
1	284.061	525.480	215.459	208.913	0.216706	0.540574		1	295.210	513.827	213.044	207.256	0.268016	0.574532		1	257.838	429.915	214.604	207.361	0.194263	0.599742		1	277.373	486.377	214.236	207.433	0.226343	0.570284		1	288.415	588.802	214.006	207.246	0.195015	0.489834
2	281.333	479.826			0.243156	0.586323		2	304.536	559.915			0.259435	0.543897		2	280.102	504.208			0.220646	0.555529		2	247.169	342.518			0.243795	0.721623		2	264.501	460.010			0.199771	0.57499
3	289.160	475.655			0.276301	0.60792		3	304.294	575.050			0.248101	0.529161		3	305.161	636.266			0.211135	0.479612		3	268.927	416.676			0.261376	0.64541		3	259.915	435.156			0.201435	0.597292
4	310.975	610.816			0.237659	0.509114		4	231.636	292.562			0.217945	0.79175		4	301.277	642.766			0.199063	0.46872		4	279.824	464.508			0.255132	0.602409		4	269.154	497.395			0.190068	0.541127
5	290.270	516.437			0.243269	0.562063		5	265.717	454.673			0.212892	0.584413		5	292.489	655.647			0.17374	0.446107		5	280.449	491.563			0.233038	0.570525		5	267.162	521.612			0.16909	0.512185
6	289.336	605.350			0.186352	0.477965		6	254.456	465.961			0.160074	0.546089		6	276.847	594.987			0.160575	0.465299		6	278.538	519.108			0.206311	0.53657		6	269.529	586.908			0.146243	0.459236
7	259.865	493.887			0.155825	0.526163		7	252.139	455.883			0.157244	0.553078		7	278.749	636.946			0.149319	0.437634		7	281.479	597.818			0.172248	0.470844		7	272.090	628.589			0.137854	0.432858
8	254.590	521.954			0.125003	0.487763		8	248.934	423.485			0.165981	0.587822		8	279.641	709.888			0.12942	0.393923		8	246.663	483.179			0.117597	0.5105		8	266.002	638.094			0.120683	0.41687
9	243.134	440.983			0.119253	0.551346		9	233.093	330.946			0.162091	0.704323		9	269.764	785.918			0.0953406	0.343247		9	241.654	478.213			0.101256	0.505327		9	257.440	688.772			0.0902007	0.373767
10	238.087	406.059			0.114778	0.586336		10	226.784	303.490			0.142777	0.747254		10	251.539	619.830			0.0895461	0.405819		10	237.283	464.816			0.0895436	0.510488		10	260.235	702.150			0.09341	0.370626
324.5um								205.2um								154.6um								215.3um								59.2um
Cyt 1	r	t	Background r	Background t	r/t minus background	r/t		Cyt 2	r	t	Background r	Background t	r/t minus background	r/t		Cyt 3	r	t	Background r	Background t	r/t minus background	r/t		Cyt 4	r	t	Background r	Background t	r/t minus background	r/t		Cyt 5	r	t	Background r	Background t	r/t minus background	r/t
1	261.405	489.124	213.666	206.450	0.168884	0.534435		1	255.563	440.670	215.747	207.987	0.171117	0.579942		1	239.362	327.763	214.911	207.260	0.202908	0.73029		1	324.504	735.702	215.370	207.358	0.206559	0.441081		1	303.022	636.931	212.998	206.871	0.209329	0.475753
2	256.993	437.931			0.187173	0.586834		2	262.789	498.808			0.161756	0.526834		2	243.627	335.236			0.224386	0.726733		2	320.448	799.162			0.177555	0.40098		2	287.356	558.923			0.211213	0.514124
3	256.166	425.545			0.19398	0.601972		3	258.736	454.449			0.174424	0.56934		3	246.028	346.383			0.223665	0.710277		3	310.617	723.665			0.184477	0.429228		3	295.128	610.993			0.203231	0.48303
4	270.019	535.912			0.171046	0.50385		4	251.812	412.862			0.176034	0.609918		4	254.778	353.867			0.271931	0.719982		4	310.504	695.845			0.194752	0.446226		4	309.426	697.028			0.196729	0.443922
5	267.955	510.415			0.178603	0.524975		5	245.335	346.743			0.213238	0.707541		5	243.258	337.506			0.217642	0.720752		5	309.114	708.075			0.18722	0.436555		5	316.492	734.291			0.196227	0.431017
6	250.332	429.420			0.164444	0.582954		6	252.248	408.495			0.182043	0.617506		6	240.292	323.087			0.219129	0.743738		6	311.080	733.244			0.181998	0.424252		6	279.875	562.727			0.187933	0.497355
7	249.178	405.025			0.178834	0.615216		7	257.500	463.409			0.163467	0.555665		7	238.873	311.252			0.230422	0.767459		7	313.993	756.885			0.179469	0.414849		7	273.685	547.183			0.178328	0.500171
8	239.343	336.689			0.197153	0.710873		8	262.746	509.274			0.155994	0.515923		8	235.506	293.958			0.237549	0.801155		8	315.821	782.195			0.174747	0.403762		8	286.153	599.585			0.186281	0.477252
9	230.414	273.439			0.250011	0.842652		9	261.197	545.875			0.134512	0.478492		9	232.235	283.690			0.226665	0.818622		9	317.393	354.530			0.693223	0.89525		9	281.663	587.345			0.180472	0.479553
10	224.273	263.032			0.187462	0.852645		10	232.494	394.889			0.0896031	0.588758		10	231.968	289.924			0.206341	0.800099		10	322.955	888.244			0.158007	0.363588		10	274.068	603.900			0.153817	0.45383
104.9um								193.5um								89.4um								73.6um								74.4um
														Average all
GFP	Acetyl/Total
1	0.73656	0.781486	0.497828	0.669865	0.519333	0.803747	0.585276	0.57729	0.202025	0.411952	0.871516	1.15357		0.65087
2	0.667263	1.00954	0.531671	0.701374	0.456574	0.634577	0.529883	0.864279	0.15609	0.345141	0.910298	1.44986		0.688046
3	0.676208	0.981626	0.580848	0.708289	0.438233	0.675668	0.425185	0.795666	0.206591	0.329784	1.23291	1.35176		0.70023
4	0.711696	0.786641	0.538925	0.702096	0.432326	0.626814	0.425838	0.731674	0.288163	0.328998	1.54822	1.75259		0.739498
5	0.654887	0.705139	0.608258	0.838862	0.387141	0.614642	0.408716	0.82585	0.303134	0.413298	0.99659	1.31039		0.672242
6	0.694944	0.569468	0.44407	0.66194	0.332385	0.591053	0.448942	0.681045	0.695843	0.326565	0.972664	0.9162		0.61126
7	0.778761	0.530984	0.419375	0.569769	0.293477	0.595157	0.437813	0.765134	0.616765	0.232575	1.74247	1.58686		0.714096
8	0.83104	0.504962	0.364876	0.547113	0.310024	0.708379	0.371639		0.396907	0.184767	1.85505	0.975179		0.640903
9	0.827447	0.416478	0.303792	0.394487	0.25349	0.647183	0.313266			0.184066	1.38878			0.525443
10	0.855853	0.221494	0.428626	0.29382	0.272308	0.723895	0.268278			0.211277	1.43153			0.523009
Axon Length	138.1	117	241.3	219.2	101.8	68.8	159.8	130.6	124.8	73.3	96	96.2		130.575
TAT
1	0.702393	1.99508	0.880312	0.687082	1.30661	0.818985	1.27978	1.17305	1.28413	0.671594	1.01199	0.551375		1.0302
2	0.772633	1.57167	1.08617	0.652836	1.18964	0.753965	0.994068	1.03641	1.43362	0.656156	1.13215	0.561466		0.986732
3	0.81415	0.87854	1.16008	0.636449	1.18596	0.642731	0.853049	1.17655	1.18495	0.657252	1.07804	0.610261		0.906502
4	0.797021	0.827417	1.14328	0.573538	1.17318	0.650087	0.906559	1.4017	1.23807	0.698698	1.1408	0.609488		0.929987
5	0.802232	1.01827	1.31155	0.574705	1.22287	0.814613	0.918045	1.47256	1.2289	0.642902	1.04951	0.609601		0.972147
6	0.815288	1.25242	1.3447	0.569754	1.26339	0.902838	1.06146	1.67082	1.27772	0.637918	1.13303	0.673819		1.05026
7	0.81521	1.60273	1.25662	0.595524	1.44104	0.920358	1.11749	1.76285	1.22764	0.654954	1.17767	0.663611		1.10298
8	0.784198	1.34086	1.40037	0.627913	1.43694	0.681505	1.09235	1.91378	1.239	0.644615	1.15592	0.695351		1.0844
9	0.747215	0.754532	1.49259	0.725436	1.46348	0.733457	1.25085	2.04567	1.1704	0.672356	1.12483	0.79417		1.08125
10	0.575017	0.488111	2.03213	0.801613	1.56853	0.807836		1.75836	1.67713	0.519001	1.30625	0.857261		1.12648
Axon Length	205.1	187.14	95.4	47.6	123.5	91	130.7	97.4	86.8	200.8	46.9	183.1		124.62
Mt
1	1.15681	0.546257	0.806045	0.897025	0.719919	0.564011	0.902193	0.362419	0.666003	0.362419	0.725216	0.930617		0.719911
2	0.944926	0.528428	0.629675	0.703189	0.73643	0.554051	0.900302	0.430987	0.566082	0.430987	0.779516	0.964484		0.680755
3	1.07504	0.506686	0.59804	0.803531	0.702638	0.552662	0.850172	0.471125	0.561782	0.471125	0.689706	0.864395		0.678909
4	0.962176	0.503683	0.647271	0.760332	0.655604	0.568157	0.821416	0.540237	0.523939	0.540237	0.630107	1.00489		0.679837
5	0.724605	0.53738	0.781486	0.845318	0.706222	0.553406	0.83303	0.472108	0.44863	0.472108	0.750158	0.882426		0.66724
6	0.692914	0.485583	0.847347	0.934095	0.692037	0.552233	0.789275	0.428727	0.344885	0.428727	0.903987	0.82217		0.660165
7	0.681504	0.426678	0.79563	0.824305	0.717576	0.533602	0.761809	0.46787	0.255371	0.46787	0.75601	1.00247		0.640891
8	0.669318	0.358378	0.807288	0.811408	0.693843	0.437535	0.854882	0.337228	0.193414	0.337228	0.746529	0.947267		0.599527
9	0.598447	0.291749	0.878116	0.867121	0.654162	0.275537	0.80236	0.210502	0.20605	0.210502	0.531273	0.879699		0.533793
10	0.579757	0.202554	0.725858	0.739479	0.552622	0.203092	0.67187	0.134261	0.199527	0.134261	0.669119	0.562323		0.447894
Axon Length	79.1	212.9	89.2	136.5	196.5	192.4	117.3	146.5	79.5	146.8	58.4	118.8		131.158
Nuc
1	0.216706	0.268016	0.194263	0.226343	0.195015									0.220069
2	0.243156	0.259435	0.220646	0.243795	0.199771									0.23336
3	0.276301	0.248101	0.211135	0.261376	0.201435									0.239669
4	0.237659	0.217945	0.199063	0.255132	0.190068									0.219973
5	0.243269	0.212892	0.17374	0.233038	0.16909									0.206405
6	0.186352	0.160074	0.160575	0.206311	0.146243									0.171911
7	0.155825	0.157244	0.149319	0.172248	0.137854									0.154498
8	0.125003	0.165981	0.12942	0.117597	0.120683									0.131737
9	0.119253	0.162091	0.0953406	0.101256	0.0902007									0.113628
10	0.114778	0.142777	0.0895461	0.0895436	0.09341									0.106011
Axon Length	324.5	205.2	154.6	215.3	59.2									191.76
Cyt
1	0.168884	0.171117	0.202908	0.206559	0.209329									0.191759
2	0.187173	0.161756	0.224386	0.177555	0.211213									0.192417
3	0.19398	0.174424	0.223665	0.184477	0.203231									0.195956
4	0.171046	0.176034	0.271931	0.194752	0.196729									0.202098
5	0.178603	0.213238	0.217642	0.18722	0.196227									0.198586
6	0.164444	0.182043	0.219129	0.181998	0.187933									0.187109
7	0.178834	0.163467	0.230422	0.179469	0.178328									0.186104
8	0.197153	0.155994	0.237549	0.174747	0.186281									0.190345
9	0.250011	0.134512	0.226665	0.693223	0.180472									0.296977
10	0.187462	0.0896031	0.206341	0.158007	0.153817									0.159046
Axon Length	104.9	193.5	89.4	73.6	74.4									107.16
[truncated: 47 more columns]

## Sheet: 2, 31 12 14
GFP 1	r	t	Background r	Background t	r/t minus background	r/t		GFP 3	r	t	Background r	Background t	r/t minus background	r/t		GFP 4	r	t	Background r	Background t	r/t minus background	r/t		GFP 5	r	t	Background r	Background t	r/t minus background	r/t		GFP 6	r	t	Background r	Background t	r/t minus background	r/t		GFP 7	r	t	Background r	Background t	r/t minus background	r/t		GFP 9	r
1	441.270	407.080	296.482	243.214	0.883576	1.08399		1	665.752	804.081	299.618	245.010	0.654897	0.827966		1	412.584	408.999	291.609	242.112	0.724892	1.00877		1	444.824	443.958	244.524	295.107	1.34564	1.00195		1	409.182	396.202	303.155	243.710	0.695295	1.03276		1	537.675	679.224	304.991	242.889	0.533269	0.791602		1	534.528
2	393.183	366.710			0.783029	1.07219		2	773.662	980.733			0.647007	0.788861		2	404.174	410.574			0.643475	0.984412		2	464.868	485.262			1.15876	0.957973		2	393.722	368.687			0.724669	1.0679		2	597.329	977.400			0.398004	0.611141		2	475.336
3	367.269	325.509			0.860162	1.12829		3	654.203	894.664			0.549115	0.731228		3	409.745	450.215			0.547162	0.91011		3	460.570	502.214			1.04316	0.917079		3	368.146	314.141			0.922761	1.17191		3	660.032	1163.043			0.38585	0.567504		3	482.181
4	373.035	377.000			0.572205	0.989483		4	780.214	1054.803			0.596031	0.739677		4	406.216	434.048			0.575023	0.935878		4	479.803	488.847			1.21441	0.981499		4	387.111	361.991			0.709801	1.06939		4	721.134	1409.232			0.356793	0.511721		4	499.771
5	452.520	501.977			0.603015	0.901476		5	762.212	1039.142			0.585141	0.733501		5	384.357	405.724			0.540736	0.947336		5	511.905	545.482			1.06792	0.938445		5	368.069	337.189			0.694423	1.09158		5	597.729	1281.062			0.281974	0.466589		5	452.748
6	433.935	514.735			0.506233	0.843026		6	767.343	1061.459			0.575452	0.722913		6	395.564	403.040			0.619937	0.981451		6	502.528	521.451			1.13988	0.963711		6	347.978	336.099			0.485155	1.03534		6	645.332	1747.168			0.226249	0.369359		6	501.266
7	401.868	440.616			0.533865	0.912059		7	788.800	1232.398			0.497701	0.640053		7	365.156	387.069			0.477383	0.943387		7	484.943	527.483			1.03461	0.919353		7	338.882	309.638			0.541909	1.09445		7	577.741	1728.696			0.18357	0.334206		7	545.325
8	399.099	431.531			0.544916	0.924844		8	764.031	1298.878			0.442896	0.588224		8	361.418	366.246			0.527798	0.986818		8	471.356	513.435			1.03895	0.918044		8	326.928	292.534			0.486912	1.11757		8	575.138	1836.845			0.169482	0.313112		8	487.439
9	376.483	401.084			0.506752	0.938664		9	694.046	1187.029			0.421231	0.584692		9	356.131	353.217			0.542249	1.00825		9	496.850	617.824			0.78188	0.804193		9	312.180	273.878			0.299158	1.13985		9	496.909	1446.070			0.159509	0.343627		9	550.657
10	351.048	439.124			0.278526	0.799428		10	569.327	827.838			0.466702	0.687728		10	339.880	342.514			0.437039	0.99231		10	383.930	636.855			0.40792	0.602853		10	334.835	309.521			0.481378	1.08178		10	415.007	669.710			0.257757	0.619682		10	585.347
244.4um								93.6um								101.4um								111.6um								120.9um								83.4um								88.3um
TAT 1	r	t	Background r	Background t	r/t minus background	r/t		TAT 2	r	t	Background r	Background t	r/t minus background	r/t		TAT 3	r	t	Background r	Background t	r/t minus background	r/t		TAT 4	r	t	Background r	Background t	r/t minus background	r/t		TAT 5	r	t	Background r	Background t	r/t minus background	r/t		TAT 6	r	t	Background r	Background t	r/t minus background	r/t		TAT 8	r
1	706.904	1113.440	314.919	245.797	0.451781	0.634883		1	904.607	1097.233	312.560	248.188	0.697309	0.824444		1	941.264	1032.475	300.783	245.217	0.813559	0.911658		1	790.507	784.427	286.370	242.208	0.929766	1.00775		1	584.304	509.337	299.834	244.220	1.073	1.14719		1	546.525	419.912	305.072	243.537	1.36898	1.30152		1	904.452
2	465.339	460.324			0.70117	1.01089		2	810.943	940.126			0.720271	0.86259		2	864.807	891.474			0.872755	0.970087		2	705.128	696.625			0.921528	1.01221		2	594.379	494.672			1.17605	1.20156		2	577.466	426.423			1.48942	1.35421		2	529.198
3	472.940	484.642			0.661605	0.975854		3	754.296	837.022			0.750188	0.901166		3	709.223	800.711			0.735273	0.885742		3	729.787	759.053			0.85793	0.961444		3	612.598	512.071			1.16768	1.19631		3	607.135	407.105			1.84671	1.49135		3	569.655
4	532.689	568.460			0.674915	0.937074		4	799.287	919.085			0.725487	0.869655		4	708.133	768.533			0.778402	0.921409		4	739.589	764.525			0.867709	0.967384		4	514.727	427.615			1.17175	1.20372		4	602.244	401.185			1.88504	1.50116		4	555.736
5	545.694	569.020			0.713981	0.959007		5	868.266	1063.351			0.681712	0.816538		5	713.197	755.305			0.808515	0.94425		5	694.541	766.772			0.778115	0.905799		5	516.429	478.873			0.923044	1.07843		5	577.221	391.942			1.83383	1.47272		5	514.467
6	496.440	531.322			0.635745	0.934349		6	1077.281	1407.976			0.659363	0.765127		6	689.534	879.738			0.612668	0.783795		6	781.333	749.744			0.975227	1.04213		6	449.954	386.842			1.05257	1.16315		6	537.395	358.126			2.02745	1.50058		6	540.911
7	553.855	586.821			0.700643	0.943823		7	711.298	901.026			0.610776	0.789431		7	970.281	1435.644			0.562402	0.675851		7	741.105	727.738			0.936574	1.01837		7	400.478	330.779			1.16272	1.21071		7	526.801	361.594			1.87815	1.45689		7	563.086
8	519.520	550.771			0.67088	0.94326		8	705.042	970.599			0.543295	0.726399		8	662.259	1039.737			0.454961	0.636949		8	821.165	845.696			0.886173	0.970993		8	399.888	299.082			1.82374	1.33705		8	451.095	326.290			1.76456	1.3825		8	479.038
9	552.469	580.629			0.70946	0.951501		9	750.426	1114.152			0.50564	0.67354		9	446.659	527.488			0.516794	0.846766		9	916.672	1075.467			0.75643	0.852348		9	434.608	320.826			1.75931	1.35465		9	427.154	302.262			2.07888	1.41319		9	440.224
10	555.750	666.472			0.572487	0.833868		10	568.294	651.600			0.633928	0.872152		10	412.234	417.969			0.64515	0.986279		10	763.376	907.676			0.716798	0.841023		10	491.911	372.909			1.49257	1.31912		10	427.966	306.329			1.95716	1.39708		10	387.227
213.7um								96.5um								114.5um								127.9um								67.4um								89.2um								74.6um
Mt 1	r	t	Background r	Background t	r/t minus background	r/t		Mt 2	r	t	Background r	Background t	r/t minus background	r/t		Mt 3	r	t	Background r	Background t	r/t minus background	r/t		Mt 4	r	t	Background r	Background t	r/t minus background	r/t		Mt 5	r	t	Background r	Background t	r/t minus background	r/t		Mt 7	r	t	Background r	Background t	r/t minus background	r/t		Mt 8	r
1	684.815	860.107	298.086	249.417	0.633266	0.796197		1	417.686	482.366	300.369	248.520	0.501685	0.865911		1	407.152	422.009	289.848	245.029	0.662809	0.964795		1	655.093	773.149	311.479	250.586	0.657555	0.847305		1	602.593	952.206	364.138	253.231	0.34115	0.632839		1	925.733	1573.310	308.740	251.513	0.466783	0.588398		1	631.093
2	737.708	1095.717			0.519464	0.673265		2	430.681	529.116			0.474063	0.813963		2	383.141	401.317			0.59693	0.954709		2	602.970	750.477			0.583109	0.803449		2	625.439	1043.350			0.330711	0.599453		2	854.053	1266.139			0.537452	0.674533		2	641.127
3	747.944	1008.205			0.592864	0.741857		3	430.744	551.188			0.439598	0.781483		3	386.524	414.860			0.569248	0.931697		3	682.159	948.957			0.530778	0.718851		3	608.365	917.085			0.367893	0.663368		3	956.069	1505.428			0.516246	0.635081		3	600.377
4	723.568	1064.830			0.521799	0.679515		4	459.364	609.313			0.448124	0.753905		4	389.986	416.295			0.584693	0.936802		4	768.427	1163.200			0.500702	0.660615		4	538.002	759.709			0.34328	0.708169		4	895.244	1411.360			0.505674	0.634313		4	616.362
5	738.008	1195.791			0.46485	0.617171		5	453.251	651.362			0.386035	0.695851		5	397.184	415.441			0.629862	0.956054		5	789.773	1271.091			0.468684	0.621335		5	538.160	873.817			0.280416	0.615873		5	749.597	1109.830			0.51363	0.675416		5	528.731
6	779.368	1390.662			0.421717	0.560429		6	437.377	624.550			0.371311	0.700307		6	396.599	427.610			0.584677	0.927478		6	786.124	1163.026			0.520193	0.67593		6	519.256	1015.012			0.203625	0.511576		6	726.272	1112.462			0.484967	0.652851		6	481.119
7	704.146	1364.704			0.364086	0.51597		7	478.786	777.929			0.341903	0.615462		7	423.377	512.543			0.499148	0.826032		7	735.278	1142.926			0.47493	0.643329		7	557.192	1089.770			0.230777	0.511293		7	693.664	1140.930			0.432782	0.607981		7	479.415
8	583.724	1184.029			0.305622	0.492998		8	465.180	922.102			0.248399	0.504478		8	409.192	479.943			0.508033	0.852585		8	555.662	868.433			0.395216	0.639844		8	497.040	969.039			0.185667	0.512921		8	592.715	1104.662			0.332855	0.536558		8	504.970
9	589.848	1382.353			0.257527	0.426699		9	417.456	905.933			0.181823	0.460802		9	368.113	423.681			0.438086	0.868845		9	470.719	686.129			0.365613	0.68605		9	530.328	1143.662			0.18664	0.46371		9	448.540	883.434			0.22123	0.507723		9	480.592
10	415.329	765.841			0.227029	0.542318		10	389.188	668.922			0.217165	0.581814		10	316.363	298.103			0.499585	1.06125		10	543.305	910.269			0.35142	0.596862		10	407.721	404.178			0.28873	1.00877		10	388.564	601.265			0.22823	0.646244		10	412.124
122.2um								140.5um								86.2um								90.6um								114.3um								126.6um								96.4um
Nuc 1	r	t	Background r	Background t	r/t minus background	r/t		Nuc 2	r	t	Background r	Background t	r/t minus background	r/t		Nuc 3	r	t	Background r	Background t	r/t minus background	r/t		Nuc 4	r	t	Background r	Background t	r/t minus background	r/t		Nuc 5	r	t	Background r	Background t	r/t minus background	r/t		Nuc 6	r	t	Background r	Background t	r/t minus background	r/t		Nuc 7	r
1	417.239	882.317	296.322	244.263	0.189509	0.47289		1	479.747	750.606	314.472	253.800	0.332675	0.639146		1	441.179	562.276	245.659	245.659	0.617528	0.784631		1	635.870	970.466	285.649	244.542	0.482449	0.655221		1	559.940	740.941	298.927	245.557	0.52689	0.755715		1	446.345	545.335	305.249	245.972	0.471321	0.818479		1	584.556
2	406.796	770.755			0.20983	0.527789		2	526.936	893.568			0.332095	0.589699		2	468.910	545.396			0.744823	0.859761		2	559.552	795.219			0.497393	0.703645		2	639.103	869.623			0.545096	0.73492		2	476.739	664.723			0.409527	0.717199		2	526.234
3	368.899	656.923			0.175876	0.561556		3	502.690	741.491			0.385937	0.677945		3	493.206	628.870			0.645981	0.784273		3	604.813	927.551			0.467291	0.652054		3	790.185	1121.161			0.56105	0.704792		3	522.251	838.219			0.366405	0.623048		3	574.270
4	394.019	749.377			0.193416	0.525795		4	511.863	778.443			0.376239	0.657547		4	483.153	634.781			0.610333	0.761133		4	575.032	1011.456			0.377334	0.568519		4	723.998	1037.319			0.536867	0.697951		4	511.173	858.042			0.336439	0.595744		4	565.611
5	357.199	561.401			0.191957	0.636264		5	502.562	767.059			0.366462	0.65518		5	494.459	625.754			0.654573	0.790181		5	533.919	928.841			0.362809	0.574823		5	527.285	723.723			0.477571	0.728573		5	440.399	725.176			0.28203	0.607299		5	416.723
6	343.247	514.761			0.173476	0.666808		6	541.243	855.762			0.37672	0.632469		6	508.176	651.049			0.647567	0.78055		6	501.681	929.351			0.315463	0.539819		6	453.348	625.237			0.406714	0.725082		6	473.553	800.198			0.303674	0.591795		6	387.591
7	342.712	554.787			0.149393	0.617736		7	604.736	1008.205			0.384759	0.599815		7	487.590	703.104			0.528875	0.693482		7	484.760	1019.803			0.256831	0.475347		7	466.384	648.843			0.415231	0.718793		7	439.591	719.562			0.283667	0.610915		7	377.771
8	332.575	425.082			0.200493	0.782378		8	566.559	858.761			0.4167	0.65974		8	426.885	606.268			0.502555	0.704119		8	476.458	1192.436			0.201298	0.399567		8	466.731	634.767			0.43114	0.735279		8	483.766	953.146			0.252437	0.507547		8	376.978
9	324.735	490.047			0.115602	0.662661		9	459.876	648.490			0.368401	0.709149		9	385.710	537.417			0.480025	0.717711		9	387.815	913.779			0.15266	0.424408		9	409.354	603.820			0.308229	0.67794		9	472.388	1153.628			0.184144	0.40948		9	365.679
								10	386.724	496.380			0.297848	0.779089		10	305.890	388.398			0.421966	0.787568		10	323.917	527.799			0.1351	0.613713		10	366.317	593.905			0.193456	0.616794		10	335.849	524.586			0.109829	0.640217
275.9um								64.8um								64.8um								175.8um								201.1um								264.6um								262.1um
Cyt 2	r	t	Background r	Background t	r/t minus background	r/t		Cyt 3	r	t	Background r	Background t	r/t minus background	r/t		Cyt 4	r	t	Background r	Background t	r/t minus background	r/t		Cyt 5	r	t	Background r	Background t	r/t minus background	r/t		Cyt 6	r	t	Background r	Background t	r/t minus background	r/t		Cyt 8	r	t	Background r	Background t	r/t minus background	r/t		Cyt 10	r
1	440.098	731.949	288.896	240.363	0.30758	0.601269		1	612.274	1225.744	309.346	247.020	0.309513	0.499512		1	428.619	571.330	291.463	244.656	0.419856	0.750213		1	356.973	547.983	280.546	243.199	0.250758	0.651431		1	422.388	595.159	291.273	246.281	0.375819	0.709706		1	471.321	843.899	286.770	245.056	0.308179	0.558504		1	564.294
2	402.326	658.380			0.271353	0.611085		2	585.894	1014.812			0.360186	0.577342		2	408.478	559.904			0.371184	0.72955		2	321.941	498.070			0.162415	0.646377		2	474.272	690.217			0.412219	0.687135		2	499.153	948.150			0.302069	0.526449		2	427.786
3	415.226	698.054			0.276016	0.594834		3	551.751	1215.128			0.25039	0.454068		3	420.293	624.431			0.339227	0.673082		3	344.317	632.782			0.16369	0.544132		3	474.549	657.452			0.445742	0.7218		3	558.154	1084.903			0.323135	0.514474		3	403.402
4	397.814	617.314			0.288945	0.644427		4	551.800	1018.588			0.314235	0.54173		4	396.413	568.718			0.323858	0.697029		4	342.501	606.846			0.170371	0.564395		4	602.457	962.627			0.434405	0.625847		4	523.562	914.421			0.353756	0.572561		4	378.553
5	400.700	626.264			0.289722	0.639826		5	534.244	1114.193			0.259346	0.47949		5	395.956	563.654			0.327566	0.702481		5	343.388	563.824			0.195998	0.609034		5	502.358	691.504			0.474111	0.726472		5	521.107	898.101			0.358837	0.580232		5	409.010
6	431.820	731.583			0.290957	0.590254		6	479.291	1041.103			0.214014	0.460368		6	417.591	610.667			0.344602	0.683828		6	331.891	513.372			0.190045	0.646492		6	545.245	900.942			0.387944	0.605194		6	532.643	863.236			0.397737	0.617031		6	382.710
7	401.396	617.169			0.298562	0.650383		7	441.754	804.785			0.23739	0.548909		7	405.017	633.964			0.291682	0.638864		7	346.158	597.196			0.185346	0.579639		7	479.754	679.048			0.435525	0.70651		7	511.661	769.387			0.42891	0.665024		7	374.001
8	376.960	550.445			0.284002	0.684828		8	397.410	733.749			0.18093	0.541616		8	387.451	565.571			0.299107	0.685062		8	318.066	486.701			0.154085	0.653514		8	461.009	687.509			0.38469	0.67055		8	482.099	680.444			0.448632	0.708507		8	336.625
9	364.798	501.758			0.290373	0.72704		9	369.691	611.354			0.165631	0.604709		9	377.951	565.659			0.269431	0.66816		9	362.219	639.196			0.206247	0.566679		9	507.194	946.090			0.308543	0.536095		9	397.130	502.036			0.42945	0.791039		9	318.578
10	346.194	463.273			0.257045	0.747279		10	415.088	740.699			0.214192	0.5604		10	334.700	457.144			0.20348	0.732154		10	379.749	1010.473			0.129293	0.375813		10	383.429	586.617			0.270779	0.653627		10	477.884	703.716			0.416679	0.679086		10	308.558
61.5um								148.9um								115.4um								116.1um								367.5um								189.2um								174um
31 12 14												Average Axon Lenth (31 12 14)	28 12 14
GFP													GFP	Acetyl/Total													Average Collated
1	0.883576	0.654897	0.724892	1.34564	0.695295	0.533269	1.30413	0.467092	1.18752					0.73656	0.781486	0.497828	0.669865	0.519333	0.803747	0.585276	0.57729	0.202025	0.411952	0.871516	1.15357		0.743179	0.0652147
2	0.783029	0.647007	0.643475	1.15876	0.724669	0.398004	1.34522	0.361204	1.33436					0.667263	1.00954	0.531671	0.701374	0.456574	0.634577	0.529883	0.864279	0.15609	0.345141	0.910298	1.44986		0.745347	0.0768185
3	0.860162	0.549115	0.547162	1.04316	0.922761	0.38585	1.05785	0.342581	1.75707					0.676208	0.981626	0.580848	0.708289	0.438233	0.675668	0.425185	0.795666	0.206591	0.329784	1.23291	1.35176		0.755642	0.0842792
4	0.572205	0.596031	0.575023	1.21441	0.709801	0.356793	1.17652	0.30618	1.58074					0.711696	0.786641	0.538925	0.702096	0.432326	0.626814	0.425838	0.731674	0.288163	0.328998	1.54822	1.75259		0.76008	0.0954782
5	0.603015	0.585141	0.540736	1.06792	0.694423	0.281974	0.981063	0.294755	1.15514					0.654887	0.705139	0.608258	0.838862	0.387141	0.614642	0.408716	0.82585	0.303134	0.413298	0.99659	1.31039		0.679575	0.064283
6	0.506233	0.575452	0.619937	1.13988	0.485155	0.226249	1.05656	0.250354	0.711889					0.694944	0.569468	0.44407	0.66194	0.332385	0.591053	0.448942	0.681045	0.695843	0.326565	0.972664	0.9162		0.614611	0.0546606
7	0.533865	0.497701	0.477383	1.03461	0.541909	0.18357	1.1783	0.234064	0.459517					0.778761	0.530984	0.419375	0.569769	0.293477	0.595157	0.437813		0.616765	0.232575	1.74247	1.58686		0.647247	0.0929056
8	0.544916	0.442896	0.527798	1.03895	0.486912	0.169482	0.93229	0.210728	0.737952					0.83104	0.504962	0.364876	0.547113	0.310024	0.708379	0.371639		0.396907	0.184767	1.85505	0.975179		0.607093	0.0852796
9	0.506752	0.421231	0.542249	0.78188	0.299158	0.159509	0.81799	0.227829	0.41458					0.827447	0.416478	0.303792	0.394487	0.25349	0.647183	0.313266			0.184066	1.38878			0.494454	0.0668743
10	0.278526	0.466702	0.437039	0.40792	0.481378	0.257757	1.042	0.346879	0.160651					0.855853	0.221494	0.428626	0.29382	0.272308	0.723895	0.268278	0.765134		0.211277	1.43153			0.492161	0.0724058
	244.4	93.6	101.4	111.6	120.9	83.4	88.3	155.5	141.3					138.1	117	241.3	219.2	101.8	68.8	159.8	130.6	124.8	73.3	96	96.2		128.919
TAT
1	0.451781	0.697309	0.813559	0.929766	1.073	1.36898	1.11119	0.908042	1.02029	0.786898	0.758664			0.702393	1.99508	0.880312	0.687082	1.30661	0.818985	1.27978	1.17305	1.28413	0.671594	1.01199	0.551375		0.968776	0.0734402
2	0.70117	0.720271	0.872755	0.921528	1.17605	1.48942	0.845475	1.04591	1.0559	0.784551	0.70797			0.772633	1.57167	1.08617	0.652836	1.18964	0.753965	0.994068	1.03641	1.43362	0.656156	1.13215	0.561466		0.963556	0.0608566
3	0.661605	0.750188	0.735273	0.85793	1.16768	1.84671	0.639204	0.984728	1.0675	0.81875	0.744687			0.81415	0.87854	1.16008	0.636449	1.18596	0.642731	0.853049	1.17655	1.18495	0.657252	1.07804	0.610261		0.919664	0.0629114
4	0.674915	0.725487	0.778402	0.867709	1.17175	1.88504	0.744472	0.983076	1.09023	0.742586	0.626799			0.797021	0.827417	1.14328	0.573538	1.17318	0.650087	0.906559	1.4017	1.23807	0.698698	1.1408	0.609488		0.932622	0.0682334
5	0.713981	0.681712	0.808515	0.778115	0.923044	1.83383	0.850825	0.995734	1.03196	0.712185	0.578332			0.802232	1.01827	1.31155	0.574705	1.22287	0.814613	0.918045	1.47256	1.2289	0.642902	1.04951	0.609601		0.937999	0.067931
6	0.635745	0.659363	0.612668	0.975227	1.05257	2.02745	0.90722	0.948708	0.95106	0.669146	0.600715			0.815288	1.25242	1.3447	0.569754	1.26339	0.902838	1.06146	1.67082	1.27772	0.637918	1.13303	0.673819		0.984479	0.0806015
7	0.700643	0.610776	0.562402	0.936574	1.16272	1.87815	1.00009	0.968717	0.924889	0.621423	0.529348			0.81521	1.60273	1.25662	0.595524	1.44104	0.920358	1.11749	1.76285	1.22764	0.654954	1.17767	0.663611		1.00571	0.0850776
8	0.67088	0.543295	0.454961	0.886173	1.82374	1.76456	1.56331	0.849965	0.758871	0.739941	0.388703			0.784198	1.34086	1.40037	0.627913	1.43694	0.681505	1.09235	1.91378	1.239	0.644615	1.15592	0.695351		1.01988	0.0999798
9	0.70946	0.50564	0.516794	0.75643	1.75931	2.07888	1.52788	0.98499	0.670652	0.916793	0.271626			0.747215	0.754532	1.49259	0.725436	1.46348	0.733457	1.25085	2.04567	1.1704	0.672356	1.12483	0.79417		1.02928	0.10757
10	0.572487	0.633928	0.64515	0.716798	1.49257	1.95716	1.85062	1.33894	0.847223	0.893447	0.285341			0.575017	0.488111	2.03213	0.801613	1.56853	0.807836		1.75836	1.67713	0.519001	1.30625	0.857261		1.07386	0.118877
	213.7	96.5	114.5	127.9	67.4	89.2	74.6	104.5	118.4	88.1	177.8			205.1	187.14	95.4	47.6	123.5	91	130.7	97.4	86.8	200.8	46.9	183.1		120.35
Mt
1	0.633266	0.501685	0.662809	0.657555	0.34115	0.466783	0.532495	0.542866	0.824069					1.15681	0.546257	0.806045	0.897025	0.719919	0.564011	0.902193	0.362419	0.666003	0.362419	0.725216	0.930617		0.657219	0.0459006
2	0.519464	0.474063	0.59693	0.583109	0.330711	0.537452	0.487424	0.601668	0.716071					0.944926	0.528428	0.629675	0.703189	0.73643	0.554051	0.900302	0.430987	0.566082	0.430987	0.779516	0.964484		0.619807	0.0373805
3	0.592864	0.439598	0.569248	0.530778	0.367893	0.516246	0.436081	0.627284	0.606116					1.07504	0.506686	0.59804	0.803531	0.702638	0.552662	0.850172	0.471125	0.561782	0.471125	0.689706	0.864395		0.611096	0.0372016
4	0.521799	0.448124	0.584693	0.500702	0.34328	0.505674	0.404934	0.70259	0.592587					0.962176	0.503683	0.647271	0.760332	0.655604	0.568157	0.821416	0.540237	0.523939	0.540237	0.630107	1.00489		0.607735	0.036539
5	0.46485	0.386035	0.629862	0.468684	0.280416	0.51363	0.470628	0.702698	0.649433					0.724605	0.53738	0.781486	0.845318	0.706222	0.553406	0.83303	0.472108	0.44863	0.472108	0.750158	0.882426		0.59872	0.036506
6	0.421717	0.371311	0.584677	0.520193	0.203625	0.484967	0.435745	0.662088	0.787695					0.692914	0.485583	0.847347	0.934095	0.692037	0.552233	0.789275	0.428727	0.344885	0.428727	0.903987	0.82217		0.59019	0.0444998
7	0.364086	0.341903	0.499148	0.47493	0.230777	0.432782	0.484316	0.822033	0.767851					0.681504	0.426678	0.79563	0.824305	0.717576	0.533602	0.761809	0.46787	0.255371	0.46787	0.75601	1.00247		0.576596	0.0463272
8	0.305622	0.248399	0.508033	0.395216	0.185667	0.332855	0.568652	0.738573	0.666182					0.669318	0.358378	0.807288	0.811408	0.693843	0.437535	0.854882	0.337228	0.193414	0.337228	0.746529	0.947267		0.530644	0.0517262
9	0.257527	0.181823	0.438086	0.365613	0.18664	0.22123	0.53325	0.594374	0.700748					0.598447	0.291749	0.878116	0.867121	0.654162	0.275537	0.80236	0.210502	0.20605	0.210502	0.531273	0.879699		0.470705	0.0553275
10	0.227029	0.217165	0.499585	0.35142	0.28873	0.22823	0.479755	0.461594	0.594102					0.579757	0.202554	0.725858	0.739479	0.552622	0.203092	0.67187	0.134261	0.199527	0.134261	0.669119	0.562323		0.415349	0.0454946
	122.2	140.5	86.2	90.6	114.3	126.6	96.4	108.5	109.6					79.1	212.9	89.2	136.5	196.5	192.4	117.3	146.5	79.5	146.8	58.4	118.8		122.324
Nuc
1	0.189509	0.332675	0.617528	0.482449	0.52689	0.471321	0.369627	0.353405	0.358749	0.422397				0.216706	0.268016	0.194263	0.226343	0.195015									0.348326	0.0348403
2	0.20983	0.332095	0.744823	0.497393	0.545096	0.409527	0.39467	0.350692	0.453758	0.381361				0.243156	0.259435	0.220646	0.243795	0.199771									0.365737	0.0390002
3	0.175876	0.385937	0.645981	0.467291	0.56105	0.366405	0.447324	0.338736	0.343339	0.492296				0.276301	0.248101	0.211135	0.261376	0.201435									0.361506	0.0359042
4	0.193416	0.376239	0.610333	0.377334	0.536867	0.336439	0.407044	0.362333	0.304041	0.600994				0.237659	0.217945	0.199063	0.255132	0.190068									0.346994	0.0368155
5	0.191957	0.366462	0.654573	0.362809	0.477571	0.28203	0.385525	0.350051	0.272615	0.686718				0.243269	0.212892	0.17374	0.233038	0.16909									0.337489	0.0416916
6	0.173476	0.37672	0.647567	0.315463	0.406714	0.303674	0.2776	0.315635	0.256014	0.735242				0.186352	0.160074	0.160575	0.206311	0.146243									0.311177	0.0451944
7	0.149393	0.384759	0.528875	0.256831	0.415231	0.283667	0.218888	0.273848	0.25619	0.630305				0.155825	0.157244	0.149319	0.172248	0.137854									0.278032	0.0387413
8	0.200493	0.4167	0.502555	0.201298	0.43114	0.252437	0.148924	0.245002	0.18574	0.442415				0.125003	0.165981	0.12942	0.117597	0.120683									0.245693	0.0346276
9	0.115602	0.368401	0.480025	0.15266	0.308229	0.184144	0.187907	0.200359	0.190561	0.63403				0.119253	0.162091	0.0953406	0.101256	0.0902007									0.226004	0.0406666
10		0.297848	0.421966	0.1351	0.193456	0.109829		0.183352	0.168982					0.114778	0.142777	0.0895461	0.0895436	0.09341									0.170049	0.0255844
	275.9	64.8	64.8	175.8	201.1	264.6	262.1	176.5	117.2	80.9				324.5	205.2	154.6	215.3	59.2									176.167
Cyt
1	0.30758	0.309513	0.419856	0.250758	0.375819	0.308179	0.384841	0.409315	0.395538					0.168884	0.171117	0.202908	0.206559	0.209329									0.2943	0.0246688
2	0.271353	0.360186	0.371184	0.162415	0.412219	0.302069	0.481935	0.403895	0.413979					0.187173	0.161756	0.224386	0.177555	0.211213									0.295808	0.0294745
3	0.276016	0.25039	0.339227	0.16369	0.445742	0.323135	0.479826	0.42019	0.486571					0.19398	0.174424	0.223665	0.184477	0.203231									0.297469	0.031621
4	0.288945	0.314235	0.323858	0.170371	0.434405	0.353756	0.402357	0.474457	0.562575					0.171046	0.176034	0.271931	0.194752	0.196729									0.309675	0.0332924
5	0.289722	0.259346	0.327566	0.195998	0.474111	0.358837	0.406148	0.44029	0.494603					0.178603	0.213238	0.217642	0.18722	0.196227									0.302825	0.0304142
6	0.290957	0.214014	0.344602	0.190045	0.387944	0.397737	0.323192	0.471153	0.459538					0.164444	0.182043	0.219129	0.181998	0.187933									0.286766	0.0293694
7	0.298562	0.23739	0.291682	0.185346	0.435525	0.42891	0.304168	0.516795	0.438831					0.178834	0.163467	0.230422	0.179469	0.178328									0.290552	0.031853
8	0.284002	0.18093	0.299107	0.154085	0.38469	0.448632	0.264982	0.597755	0.38926					0.197153	0.155994	0.237549	0.174747	0.186281									0.282512	0.0349564
9	0.290373	0.165631	0.269431	0.206247	0.308543	0.42945	0.227987	0.54746	0.315385					0.250011	0.134512	0.226665	0.693223	0.180472									0.303242	0.0416282
10	0.257045	0.214192	0.20348	0.129293	0.270779	0.416679	0.127336	0.455616	0.279882					0.187462	0.0896031	0.206341	0.158007	0.153817									0.224967	0.0282242
	61.5	148.9	115.4	116.1	367.5	189.2	174	72.2	176.6					104.9	193.5	89.4	73.6	74.4									139.8
[truncated: 33 more columns]

## Sheet: Collated data
31 12 14													28 12 14
GFP													GFP	Acetyl/Total													Average Collated	SEM	N number
1	0.883576	0.654897	0.724892	1.34564	0.695295	0.533269			1.18752						0.781486		0.669865	0.519333		0.585276			0.411952		1.15357		0.780505	0.0791173	13
2	0.783029	0.647007	0.643475	1.15876	0.724669	0.398004			1.33436						1.00954		0.701374	0.456574		0.529883			0.345141		1.44986		0.783206	0.0980518
3	0.860162	0.549115	0.547162	1.04316	0.922761	0.38585			1.75707						0.981626		0.708289	0.438233		0.425185			0.329784		1.35176		0.792319	0.116842
4	0.572205	0.596031	0.575023	1.21441	0.709801	0.356793			1.58074						0.786641		0.702096	0.432326		0.425838			0.328998		1.75259		0.771806	0.127446
5	0.603015	0.585141	0.540736	1.06792	0.694423	0.281974			1.15514						0.705139		0.838862	0.387141		0.408716			0.413298		1.31039		0.691684	0.0884759
6	0.506233	0.575452	0.619937	1.13988	0.485155	0.226249			0.711889						0.569468		0.66194	0.332385		0.448942			0.326565		0.9162		0.578484	0.0686216
7	0.533865	0.497701	0.477383	1.03461	0.541909	0.18357			0.459517						0.530984		0.569769	0.293477		0.437813			0.232575		1.58686		0.567695	0.102424
8	0.544916	0.442896	0.527798	1.03895	0.486912	0.169482			0.737952						0.504962		0.547113	0.310024		0.371639			0.184767		0.975179		0.526353	0.0730957
9	0.506752	0.421231	0.542249	0.78188	0.299158	0.159509			0.41458						0.416478		0.394487	0.25349		0.313266			0.184066				0.390596	0.0473779
10	0.278526	0.466702	0.437039	0.40792	0.481378	0.257757			0.160651						0.221494		0.29382	0.272308		0.268278			0.211277				0.313096	0.0297502
TAT
1	0.451781	0.697309	0.813559	0.929766				0.908042	1.02029	0.786898	0.758664			0.702393	1.99508		0.687082		0.818985	1.27978			0.671594	1.01199	0.551375		0.880287	0.0990224	16
2	0.70117	0.720271	0.872755	0.921528				1.04591	1.0559	0.784551	0.70797			0.772633	1.57167		0.652836		0.753965	0.994068			0.656156	1.13215	0.561466		0.869062	0.0694341
3	0.661605	0.750188	0.735273	0.85793				0.984728	1.0675	0.81875	0.744687			0.81415	0.87854		0.636449		0.642731	0.853049			0.657252	1.07804	0.610261		0.799446	0.0413004
4	0.674915	0.725487	0.778402	0.867709				0.983076	1.09023	0.742586	0.626799			0.797021	0.827417		0.573538		0.650087	0.906559			0.698698	1.1408	0.609488		0.793301	0.0466933
5	0.713981	0.681712	0.808515	0.778115				0.995734	1.03196	0.712185	0.578332			0.802232	1.01827		0.574705		0.814613	0.918045			0.642902	1.04951	0.609601		0.79565	0.0456487
6	0.635745	0.659363	0.612668	0.975227				0.948708	0.95106	0.669146	0.600715			0.815288	1.25242		0.569754		0.902838	1.06146			0.637918	1.13303	0.673819		0.818698	0.0598591
7	0.700643	0.610776	0.562402	0.936574				0.968717	0.924889	0.621423	0.529348			0.81521	1.60273		0.595524		0.920358	1.11749			0.654954	1.17767	0.663611		0.837645	0.0794629
8	0.67088	0.543295	0.454961	0.886173				0.849965	0.758871	0.739941	0.388703			0.784198	1.34086		0.627913		0.681505	1.09235			0.644615	1.15592	0.695351		0.769719	0.0699821
9	0.70946	0.50564	0.516794	0.75643				0.98499	0.670652	0.916793	0.271626			0.747215	0.754532		0.725436		0.733457	1.25085			0.672356	1.12483	0.79417		0.758452	0.0653608
10	0.572487	0.633928	0.64515	0.716798				1.33894	0.847223	0.893447	0.285341			0.575017	0.488111		0.801613		0.807836				0.519001	1.30625	0.857261		0.75256	0.0787699
Mt
1	0.633266	0.501685	0.662809	0.657555	0.34115	0.466783		0.542866	0.824069						0.546257	0.806045	0.897025	0.719919	0.564011	0.902193		0.666003		0.725216	0.930617		0.669851	0.0363192	17
2	0.519464	0.474063	0.59693	0.583109	0.330711	0.537452		0.601668	0.716071						0.528428	0.629675	0.703189	0.73643	0.554051	0.900302		0.566082		0.779516	0.964484		0.630684	0.0340833
3	0.592864	0.439598	0.569248	0.530778	0.367893	0.516246		0.627284	0.606116						0.506686	0.59804	0.803531	0.702638	0.552662	0.850172		0.561782		0.689706	0.864395		0.610567	0.0296908
4	0.521799	0.448124	0.584693	0.500702	0.34328	0.505674		0.70259	0.592587						0.503683	0.647271	0.760332	0.655604	0.568157	0.821416		0.523939		0.630107	1.00489		0.606756	0.0338439
5	0.46485	0.386035	0.629862	0.468684	0.280416	0.51363		0.702698	0.649433						0.53738	0.781486	0.845318	0.706222	0.553406	0.83303		0.44863		0.750158	0.882426		0.613745	0.0382495
6	0.421717	0.371311	0.584677	0.520193	0.203625	0.484967		0.662088	0.787695						0.485583	0.847347	0.934095	0.692037	0.552233	0.789275		0.344885		0.903987	0.82217		0.612229	0.046831
7	0.364086	0.341903	0.499148	0.47493	0.230777	0.432782		0.822033	0.767851						0.426678	0.79563	0.824305	0.717576	0.533602	0.761809		0.255371		0.75601	1.00247		0.588645	0.0504674
8	0.305622	0.248399	0.508033	0.395216	0.185667	0.332855		0.738573	0.666182						0.358378	0.807288	0.811408	0.693843	0.437535	0.854882		0.193414		0.746529	0.947267		0.543005	0.05525
9	0.257527	0.181823	0.438086	0.365613	0.18664	0.22123		0.594374	0.700748						0.291749	0.878116	0.867121	0.654162	0.275537	0.80236		0.20605		0.531273	0.879699		0.490124	0.0578283
10	0.227029	0.217165	0.499585	0.35142	0.28873	0.22823		0.461594	0.594102						0.202554	0.725858	0.739479	0.552622	0.203092	0.67187		0.199527		0.669119	0.562323		0.434959	0.0447733
Nuc
1	0.189509	0.332675	0.617528	0.482449	0.52689	0.471321	0.369627	0.353405	0.358749	0.422397				0.216706	0.268016	0.194263	0.226343	0.195015									0.348326	0.0348403	15
2	0.20983	0.332095	0.744823	0.497393	0.545096	0.409527	0.39467	0.350692	0.453758	0.381361				0.243156	0.259435	0.220646	0.243795	0.199771									0.365737	0.0390002
3	0.175876	0.385937	0.645981	0.467291	0.56105	0.366405	0.447324	0.338736	0.343339	0.492296				0.276301	0.248101	0.211135	0.261376	0.201435									0.361506	0.0359042
4	0.193416	0.376239	0.610333	0.377334	0.536867	0.336439	0.407044	0.362333	0.304041	0.600994				0.237659	0.217945	0.199063	0.255132	0.190068									0.346994	0.0368155
5	0.191957	0.366462	0.654573	0.362809	0.477571	0.28203	0.385525	0.350051	0.272615	0.686718				0.243269	0.212892	0.17374	0.233038	0.16909									0.337489	0.0416916
6	0.173476	0.37672	0.647567	0.315463	0.406714	0.303674	0.2776	0.315635	0.256014	0.735242				0.186352	0.160074	0.160575	0.206311	0.146243									0.311177	0.0451944
7	0.149393	0.384759	0.528875	0.256831	0.415231	0.283667	0.218888	0.273848	0.25619	0.630305				0.155825	0.157244	0.149319	0.172248	0.137854									0.278032	0.0387413
8	0.200493	0.4167	0.502555	0.201298	0.43114	0.252437	0.148924	0.245002	0.18574	0.442415				0.125003	0.165981	0.12942	0.117597	0.120683									0.245693	0.0346276
9	0.115602	0.368401	0.480025	0.15266	0.308229	0.184144	0.187907	0.200359	0.190561	0.63403				0.119253	0.162091	0.0953406	0.101256	0.0902007									0.226004	0.0406666
10		0.297848	0.421966	0.1351	0.193456	0.109829		0.183352	0.168982					0.114778	0.142777	0.0895461	0.0895436	0.09341									0.170049	0.0255844
Cyt
1	0.30758	0.309513	0.419856	0.250758	0.375819	0.308179	0.384841	0.409315	0.395538					0.168884	0.171117	0.202908	0.206559	0.209329									0.2943	0.0246688	14
2	0.271353	0.360186	0.371184	0.162415	0.412219	0.302069	0.481935	0.403895	0.413979					0.187173	0.161756	0.224386	0.177555	0.211213									0.295808	0.0294745
3	0.276016	0.25039	0.339227	0.16369	0.445742	0.323135	0.479826	0.42019	0.486571					0.19398	0.174424	0.223665	0.184477	0.203231									0.297469	0.031621
4	0.288945	0.314235	0.323858	0.170371	0.434405	0.353756	0.402357	0.474457	0.562575					0.171046	0.176034	0.271931	0.194752	0.196729									0.309675	0.0332924
5	0.289722	0.259346	0.327566	0.195998	0.474111	0.358837	0.406148	0.44029	0.494603					0.178603	0.213238	0.217642	0.18722	0.196227									0.302825	0.0304142
6	0.290957	0.214014	0.344602	0.190045	0.387944	0.397737	0.323192	0.471153	0.459538					0.164444	0.182043	0.219129	0.181998	0.187933									0.286766	0.0293694
7	0.298562	0.23739	0.291682	0.185346	0.435525	0.42891	0.304168	0.516795	0.438831					0.178834	0.163467	0.230422	0.179469	0.178328									0.290552	0.031853
8	0.284002	0.18093	0.299107	0.154085	0.38469	0.448632	0.264982	0.597755	0.38926					0.197153	0.155994	0.237549	0.174747	0.186281									0.282512	0.0349564
9	0.290373	0.165631	0.269431	0.206247	0.308543	0.42945	0.227987	0.54746	0.315385					0.250011	0.134512	0.226665	0.693223	0.180472									0.303242	0.0416282
10	0.257045	0.214192	0.20348	0.129293	0.270779	0.416679	0.127336	0.455616	0.279882					0.187462	0.0896031	0.206341	0.158007	0.153817									0.224967	0.0282242
