# Supplementary material for: Effects of αTAT1 and HDAC5 on axonal regeneration in adult neurons
Source: PLoS One. 2017 May 15;12(5):e0177496. doi: 10.1371/journal.pone.0177496 (PMC5432171; doi:10.1371/journal.pone.0177496)
Supplement: S3 Data — Axon lengths of neurons infected with GFP, αTAT1, αTAT1-D157N or HDAC5. Also comparison of axon lengths from neurons treated with I3A or without I3A. (XLSX) [file pone.0177496.s003.xlsx]

## Sheet: Axon Lengths 24hr and 31hr
HDAC 5 PMA 3																Total	Longest				Total	Longest
														GFP 24hr	1	864.974	397.797			GFP 24hr	864.974	397.797
Folder	1						Real axons / um							TAT 24hr	2	999.9	510.668			HDAC5 24hr	642.501	331.442
		Axon	Length (pixels)	Total	Longest		Total	Longest						TAT 31hr	3	1069.1	592.41			TAT 24hr	999.9	510.668
		1.1	298.157	1244.19	554.174		1488.73	663.098						aTAT1 D157N 24hr	4	993.818	499.057			aTAT1 D157N 24hr	993.818	499.057
			300.178											HDAC5 31hr	5	845.163	410.157
			554.174											GFP 48hr	6	1060.72	568.516			GFP 31hr	746.911	387.418
			91.677											HDAC5 24hr	7	642.501	331.442			HDAC5 31hr	845.163	410.157
														TAT 48hr	8	1321.72	708.055			TAT 31hr	1069.1	592.41
		1.2	36.458	153.232	116.774		183.35	139.726						GFP 31hr	9	746.911	387.418			aTAT1 D157N 31hr	1454.59	687.903
			116.774											HDAC5 48hr	10	1253.55	529.755
														aTAT1 D157N 31hr	11	1454.59	687.903			GFP 48hr	1060.72	568.516
		2.1	65.795	130.598	65.795		156.267	78.7271												HDAC5 48hr	1253.55	529.755
			64.803											aTAT1 D157N 48hr		1243.6	571.32			aTAT1 D157N 48hr	1321.72	708.055
																				Mt 48hr	1243.6	571.32
		3.1	46.668	1259.6	304.404		1507.18	364.235
			86.112
			304.404
			143.588
			222.719
			180.266
			64.411
			134.073
			77.36
		3.2	99.328	1311.3	487.719		1569.03	583.581
			345.868
			487.719
			155.517
			106.439
			116.426
		4.1	91.502	534.305	279.375		639.324	334.287
			279.375
			93.437
			69.991
		5.1	404.927	583.043	404.927		697.641	484.516
			91.786
			86.33
		5.2	150.537	275.084	150.537		329.152	180.125
			124.547
		6.1	463.613	843.496	463.613		1009.29	554.737
			178.175
			94.827
			106.881
		7.1	343.416	400.449	343.416		479.158	410.915
			57.033
		8.1	110.499	1339.13	301.479		1602.34	360.735
			161.322
			301.479
			234.802
			213.372
			34.029
			128.529
			79.191
			46.911
			28.995
		8.2	277.924	966.062	480.601		1155.94	575.064
			480.601
			207.537
		8.3	105.661	458.559	352.898		548.69	422.261
			352.898
		9.1	116.053	514.313	195.219		615.402	233.59
			195.219
			137.286
			65.755
		9.2	231.627	513.034	231.627		613.872	277.154
			66.038
			113.403
			64.058
			37.908
		10.1	100.342	766.169	108.192		916.761	129.457
			486.1
			108.192
			71.535
		10.2	640.317	1114.4	640.317		1333.44	766.172
			97.214
			97.436
			93.199
			67.397
			70.861
			47.979
		10.3	260.93	683.476	260.93		817.814	312.216
			116.744
			124.508
			20.459
			63.4
			97.435
		11.1	548.825	947.283	548.825		1133.47	656.698
			319.149
			79.309
		12.1	275.322	962.165	275.322		1151.28	329.437
			134.764
			229.286
			124.635
			82.091
			116.067
		12.2	150.986	1805.53	483.159		2160.41	578.125
			116.908
			483.159
			417.933
			346.54
			60.38
			229.623
		13.1	170.799	334.732	170.799		400.524	204.37
			90.42
			73.513
		13.2	202.841	276.624	202.841		330.995	242.71
			34.349
			39.434
		14.1	249.155	422.963	249.155		506.097	298.127
			103.319
			70.489
		14.2	122.818	122.818	122.818		146.958	146.958
		16.1	261.98	532.922	261.98		637.669	313.473
			99.65
			107.729
			63.563
		16.2	214.739	397.218	214.739		475.292	256.946
			79.252
			78.815
			24.412
		17.1	589.486	1403.9	589.486		1679.83	705.351
			337.201
			127.277
			349.932
		18.1	101.507	118.986	101.507		142.373	121.458
			17.479
		18.2	134.41	134.41	134.41		160.829	160.829
		18.3	382.19	508.122	382.19		607.994	457.31
			72.823
			21.508
			31.601
		18.4	636.64	636.64	636.64		761.773	761.773
		19.1	324.454	883.611	559.157		1057.29	669.06
			559.157
		19.2	523.992	1477.91	556.451		1768.4	665.822
			114.828
			556.451
			50.472
			232.17
		20.1	354.161	948.706	354.161		1135.18	423.772
			73.704
			349.017
			171.824
		20.2	203.753	897.898	215.801		1074.38	258.217
			215.801
			122.236
			192.792
			63.014
			100.302
		21.1	336.483	399.324	336.483		477.812	402.619
			62.841
		21.2	190.18	565.256	190.18		676.358	227.56
			58.251
			157.071
			100.434
			30.752
			28.568
		22.1	208.188	600.621	269.233		718.674	322.151
			269.233
			43.41
			79.79
		22.2	575.621	1324.58	575.621		1584.92	688.76
			455.179
			234.168
			59.608
		23.1	348.142	1113.22	384.457		1332.03	460.023
			123.079
			257.542
			384.457
		24.1	435.63	917.686	435.63		1098.06	521.254
			188.523
			293.533
		24.2	193.795	326.958	193.795		391.222	231.886
			133.163
		25.1	245.455	830.339	245.455		993.544	293.7
			82.444
			77.368
			146.861
			166.524
			111.687
		25.2	131.792	548.226	255.627		655.981	305.871
			255.627
			98.833
			61.974
		25.3	118.611	164.433	118.611		196.753	141.924
			45.822
		26.1	205.997	686.373	205.997		821.281	246.486
			97.827
			190.241
			55.892
			136.416
		27.1	915.603	1812.69	915.603		2168.98	1095.57
			281.308
			89.09
			187.149
			201.235
			58.955
			79.353
		27.2	460.06	1161.94	460.06		1390.32	550.486
			34.318
			38.302
			312.601
			82.746
			71.616
			162.295
		28.1	427.707	852.174	427.707		1019.67	511.774
			307.978
			116.489
		29.1	249.569	249.569	249.569		298.622	298.622
		29.2	261.084	291.952	261.084		349.336	312.401
			30.868
		29.3	213.447	213.447	213.447		255.4	255.4
		29.4	138.879	138.879	138.879		166.176	166.176
		30.1	381.787	632.598	381.787		756.936	456.828
			250.811
		31.1	504.31	1142.69	556.263		1367.29	665.598
			82.115
			556.263
		32.1	332.887	1328.86	332.887		1590.04	398.317
			79.929
			225.732
			77.757
			194.075
			138.957
			82.093
			75.339
			86.573
			35.513
	2	1	296.903	550.898	253.995		659.178	303.918
			253.995
		2.1	554.202	554.202	554.202		663.131	663.131
		2.2	547.945	1107.37	547.945		1325.03	655.645
			160.96
			163.413
			235.055
		3	438.822	904.607	438.822		1082.41	525.073
			184.101
			50.514
			121.06
			110.11
		4.1	189.265	856.234	211.211		1024.53	252.725
			245.937
			211.211
			180.562
			29.259
		4.2	691.452	1682.81	691.452		2013.56	827.358
			112.003
			54.116
			516.608
			95.755
			212.872
		5.1	297.606	1082.66	297.606		1295.46	356.101
			144.229
			127.276
			148.085
			197.871
			167.593
		5.2	645.058	1262.6	645.058		1510.77	771.845
			490.97
			50.138
			76.435
		6	351.25	351.25	351.25		420.289	420.289
		7	194.936	273.435	194.936		327.179	233.251
			78.499
		8	104.616	177.517	104.616		212.408	125.178
			72.901
		9	120.857	179.03	120.857		214.219	144.612
			58.173
		10	377.134	576.764	377.134		690.128	451.26
			51.709
			74.246
			73.675
		11	46.651	986.726	327.362		1180.67	391.706
			327.362
			29.408
			63.588
			218.416
			111.57
			135.617
			54.114
		12?
		13	638.187	1563.66	638.187		1871	763.624
			465.235
			225.344
			234.895
		14	250.406	1097.79	250.406		1313.57	299.624
			147.219
			275.278
			189.277
			235.614
		15.1	433.597	433.597	433.597		518.821	518.821
		15.2	679.43	1144.02	679.43		1368.88	812.973
			346.304
			118.285
		15.3	899.722	1522.7	899.722		1821.99	1076.56
			480.966
			142.014
		16	101.866	1040	525.275		1244.42	628.519
			525.275
			130.028
			134.813
			148.021
		17.1	223.276	223.276	223.276		267.161	267.161
		17.2	595.528	595.528	595.528		712.58	712.58
		17.3	217.108	842.904	217.108		1008.58	259.781
			124.771
			45.118
			245.659
			45.235
			165.013
		18	295.77	295.77	295.77		353.904	353.904
		19	160.082	314.628	160.082
			154.546
		20	307.119	528.593	307.119		632.489	367.484
			221.474
		20.1	163.41	221.772	163.41		265.362	195.529
			58.362
		21	115.987	1732.57	1616.58		2073.11	1934.32
			1616.58
		22	74.36	74.36	74.36		88.9756	88.9756
		23.1	274.998	462.512	274.998		553.42	329.049
			187.514
		23.2	183.594	1836.59	183.594		2197.58	219.68
		24	312.624	1135.34	440.492		1358.49	527.072
			440.492
			111.502
			270.718
		25?
		26	214.914	214.914	214.914		257.156	257.156
		27	727.374	2468.79	853.764		2954.04	1021.57
			853.764
			308.531
			410.364
			48.256
			120.503
		28.1	505.458	745.485	505.458		892.011	604.807
			240.027
		28.2	42.867	70.274	42.867		84.0865	51.2926
			27.407
		29	330.595	330.595	330.595		395.574	395.574
		30	908.081	1791.93	908.081		2144.14	1086.57
			58.647
			45.073
			596.961
			113.102
			70.069
	3	1.1	376.687	376.687	376.687		450.726	450.726
		1.2	204.329	368.677	204.329		441.141	244.49
			113.053
			51.295
		2.1	1001.37	1918.45	1001.37		2295.53	1198.19
			151.308
			366.489
			162.977
			236.311
		2.2	892.267	1482.63	892.267		1774.05	1067.64
			590.367
		3.1	222.856	222.856	222.856		266.659	266.659
		3.2	135.009	442.854	137.453		529.898	164.47
			127.852
			137.453
			42.54
		3.3	424.71	1368.14	523.778		1637.05	626.728
			523.778
			315.593
			104.056
		3.4	622.072	622.072	622.072		744.341	744.341
		4.1	887.861	1538.07	887.861		1840.39	1062.37
			391.783
			134.381
			64.454
			59.595
		4.2	508.093	975.099	508.093		1166.76	607.96
			467.006
		6	324.644	1112.41	324.644		1331.05	388.453
			86.958
			322.318
			141.026
			79.789
			115.467
			42.204
		7	346.64	346.64	346.64		414.773	414.773
		9	210.583	210.583	210.583		251.973	251.973
		10	386.123	1046.22	415.204		1251.86	496.813
			185.402
			415.204
			59.491
		11	427.301	896.973	427.301		1073.27	511.288
			316.483
			31.39
			121.799
		12	663.898	1196.76	663.898		1431.99	794.388
			343.43
			189.434
		13	386.076	386.076	386.076		461.96	461.96
		14	408.766	408.766	408.766		489.11	489.11
		15.1	394.763	2327.72	654.209		2785.24	782.795
			135.589
			402.028
			294.631
			654.209
			113.915
			92.24
			240.346
		15.2	102.429	102.429	102.429		122.562	122.562
		16.1	957.369	1279.97	957.3		1531.55	1145.46
			46.479
			276.121
		16.2	279.521	279.521	279.521		334.461	334.461
		17.1	198.873	198.873	198.873		237.962	237.962
		17.2	203.723	572.038	269.991		684.473	323.058
			269.991
			98.324
		18.1	89.125	367.12	238.835		439.278	285.778
			238.835
			39.16
		18.2	284.625	742.057	362.396		887.91	433.626
			95.036
			362.396
		18.3	225.368	851.307	225.368		1018.63	269.664
			173.404
			224.978
			76.053
			151.504
		18.4	559.506	2330.12	559.506		2788.12	669.478
			107.86
			222.865
			88.225
			98.7
			739.062
			193.152
			199.557
			121.198
		19.1	720.313	984.382	720.313		1177.86	861.892
			264.069
		19.2	178.356	1182.84	464.133		1415.33	555.359
			240.313
			105.565
			52.036
			464.133
			142.436
		20	324.137	1338.74	942.148		1601.88	1127.33
			942.148
			72.458
		21.1	302.248	423.796	302.248		507.094	361.655
			121.548
		21.2	212.03	467.456	212.03		559.335	253.705
			173.853
			81.573
		22	383.704	770.548	383.704		922.001	459.122
			32.761
			116.927
			146.613
			45.574
			44.969
		23.1	760.969	2018.08	760.969		2414.74	910.539
			320.007
			179.482
			594.289
			163.336
		23.2	288.792	288.792	288.792		345.555	345.555
		23.3	139.509	139.509	139.509		166.93	166.93
		23.4	123.855	795.861	230.492		952.289	275.796
			190.596
			230.492
			179.755
			71.163
		24.1	491.612	491.612	491.612		588.239	588.239
		24.2	564.036	1631.94	564.036		1952.7	674.898
			545.475
			290.378
			232.053
		25	1471.92	2015.11	1471.92		2411.18	1761.22
			543.189
		26	514.575	1615.84	769.127		1933.44	920.3
			769.127
			332.137
		27.1	213.776	213.776	213.776		255.794	255.794
		27.2	974.912	1169.15	974.912		1398.95	1166.53
			194.242
		28.1	331.957	889.2	408.186		1063.97	488.416
			149.057
			408.186
		28.2	705.962	1188.68	705.962		1422.32	844.72
			293.731
			188.992
		29	583.579	583.579	583.579		698.283	698.283
		30	797.644	966.614	797.644		1156.6	954.422
			168.97
		31	429.003	601.769	429.003		720.048	513.324
			172.766
		32.1	711.882	1495.97	784.092		1790.01	938.207
			784.092
		32.2	203.508	323.334	203.508		386.886	243.508
			119.826
	4	1.1	235.123	700.269	235.123		837.908	281.337
			203.993
			70.971
			190.182
		1.2	712.074	1041.13	712.074		1245.76	852.033
			210.466
			118.586
		2	437.157	1373.62	437.157		1643.61	523.081
			400.491
			310.332
			225.641
		4	952.52	1754.45	952.52		2099.29	1139.74
			577.898
			106.788
			117.24
		5	340.155	1071.64	397.604		1282.28	475.754
			397.604
			333.884
		6	581.026	581.026	581.026		695.228	695.228
		7	289.67	289.67	289.67		346.605	346.605
		8	178.943	288.237	178.943		344.891	214.115
			26.616
			82.678
		9	444.516	861.759	444.516		1031.14	531.886
			57.247
			359.996
		10	363.961	974.899	391.155		1166.52	468.037
			391.155
			49.641
			72.767
			97.375
		11.1	264.297	1655.49	773.292		1980.88	925.284
			429.757
			188.143
			773.292
		11.2	122.354	635.637	378.361		760.573	452.729
			378.361
			134.922
		12.1	212.15	212.15	212.15		253.848	253.848
		12.2	579.67	974.418	579.67		1165.94	693.605
			119.007
			143.203
			132.538
		12.3	570.62	1164.04	570.62		1392.84	682.776
			200.077
			393.346
		13.1	404.57	866.638	404.57		1036.98	484.089
			207.48
			157.447
			97.141
		13.2	277.606	1106.92	344.821		1324.49	412.596
			78.355
			200.387
			344.821
			205.75
		14.1	905.773	1363.64	905.773		1631.67	1083.8
			457.868
		14.2	394.745	834.291	394.745		998.272	472.333
			87.609
			144.035
			92.783
			115.119
		14.3	456.59	964.391	507.801		1153.94	607.61
			507.801
		14.4	242.582	1352.21	346.986		1617.99	415.187
			346.986
			230.907
			200.394
			331.343
		15	568.802	1799.64	568.802		2153.37	680.601
			58.567
			170.722
			335.57
			155.692
			104.479
			105.541
			300.27
		16.1	562.293	684.9	562.293		819.518	672.813
			122.607
		16.2	562.697	1536.4	562.697		1838.39	673.296
			188.189
			516.96
			152.15
			116.407
		16.3	308.072	1250.74	640.651		1496.57	766.572
			640.651
			142.043
			159.972
		17.1	103.342	390.018	243.337		466.677	291.165
			43.339
			243.337
		17.2	531.349	976.453	531.349		1168.38	635.787
			277.758
			42.58
			124.766
		18.1	220.382	220.382	220.382		263.698	263.698
		18.2	247.752	247.752	247.752		296.448	296.448
		18.3	249.789	679.836	249.789		813.459	298.885
			160.21
			60.816
			209.021
		19.1	277.523	368.314	277.523		440.707	332.071
			90.791
		19.2	356.258	356.258	356.258		426.281	426.281
		19.3	370.527	370.527	370.527		443.355	443.355
		20.1	124.489	980.464	272.51		1173.18	326.072
			201.979
			113.971
			272.51
			119.878
			114.364
			33.273
		20.2	358.516	977.858	619.342		1170.06	741.075
			619.342
		21.1	382.069	635.729	382.069		760.683	457.165
			126.838
			49.877
			76.945
		21.2	80.454	133.756	80.454		160.046	96.2674
			53.302
		22	233.858	469.756	233.858		562.087	279.823
			59.133
			83.585
			93.18
		23.1	460.597	530.204	460.597		634.417	551.128
			69.607
		23.2	143.763	1656.27	851.904		1981.82	1019.35
			96.471
			246.99
			851.904
			50.758
			48.468
			217.92
		24.1	234.295	577.093	342.798		690.522	410.176
			342.798
		24.2	108.875	317.267	134.719		379.626	161.198
			48.176
			134.719
			25.497
		24.3	447.209	447.209	447.209		535.109	535.109
		25.1	223.427	223.427	223.427		267.342	267.342
		25.2	359.798	531.85	359.798		636.386	430.517
			172.052
		27	170.314	954.652	170.314		1142.29	203.79
			129.166
			113.621
			151.301
			115.14
			154.03
			121.08
		28.1	221.982	606.972	228.056		726.273	272.881
			156.934
			228.056
		28.2	352.176	1235.73	352.176		1478.62	421.397
			183.042
			56.879
			121.363
			222.625
			192.724
			63.524
			43.401
		28.3	157.27	234.518	157.27		280.613	188.182
			77.248
		29.1	155.346	249.537	155.346		298.584	185.88
			94.191
		29.2	284.235	524.524	284.235		627.62	340.102
			130.219
			110.07
		30.1	272.588	1278.14	752.712		1529.36	900.659
			752.712
			252.843
		30.2	248.132	318.1	248.132		380.623	296.903
			69.968
		30.3	689.679	1156.98	689.679		1384.38	825.237
			74.597
			153.607
			82.055
			58.489
			98.549
		31.1	443.335	1205.95	443.335		1442.98	530.473
			330.071
			307.733
			124.809
		31.2	668.258	1341.53	668.258		1605.21	799.605
			469.617
			203.654
		32.1	233.866	739.404	233.866		884.735	279.833
			177.172
			213.175
			73.99
			41.201
		32.2	211.056	1102.02	366.405		1318.62	438.423
			76.108
			366.405
			151.649
			142.338
			119.366
			35.098
			93.051
		33	430.512	1089.63	430.512		1303.8	515.13
			53.683
			172.56
			150.734
			199.988
			82.151
		34	382.008	749.288	382.008		896.562	457.092
			367.28
		35	600.899	1449.04	600.899		1733.85	719.007
			43.841
			239.364
			564.937
	5
		2	473.704	1050.53	473.704		1257.02	566.811
			126.378
			200.186
			56.576
			106.081
			87.607
		3.1	201.163	532.817	292.293		637.543	349.744
			39.361
			292.293
		3.2	309.883	864.191	309.883		1034.05	370.791
			101.584
			79.661
			131.083
			84.266
			157.714
		4.1	87.464	87.464	87.464		104.655	104.655
		4.2	165.234	280.4	165.234		335.513	197.711
			47.928
			67.238
		4.3	303.826	945.37	343.431		1131.18	410.933
			343.431
			141.662
			156.451
		4.4	252.318	721.784	252.318		863.652	301.912
			134.423
			144.095
			190.948
		5	188.571	308.203	188.571		368.781	225.635
			70.874
			48.758
		6	81.096	712.148	165.509		852.122	198.04
			165.509
			144.036
			104.306
			129.873
			87.328
		7.1	1275.87	1479.08	1275.87		1769.8	1526.64
			140.974
			62.241
		7.2	764.908	907.876	764.908		1086.32	915.252
			142.968
		7.3	303.374	1876.91	494.613		2245.82	591.83
			494.613
			234.069
			226.042
			158.858
			184.806
			275.146
		8.1	184.008	288.992	184.008		345.794	220.175
			104.984
		8.2	74.378	590.683	321.804		706.783	385.055
			321.804
			194.501
		9.1	260.487	557.266	396.779		666.798	474.767
			296.779
		9.2	229.953	229.953	229.953		275.151	275.151
		10.1	151.936	365.605	151.936		437.465	181.799
			64.417
			149.252
		10.2	290.104	486.753	290.104		582.425	347.124
			196.649
		10.3	101.613	862.397	269.252		1031.9	322.174
			269.252
			491.532
		11	192.629	830.493	298.591		993.728	357.28
			298.591
			101.75
			93.176
			65.497
			78.85
		12.1	336.717	723.575	336.717		865.795	402.899
			243.718
			143.14
		12.2	313.484	615.413	313.484		736.374	375.1
			98.56
			203.369
		12.3	443.562	1164.28	443.562		1393.13	530.745
			470.164
			163.365
			87.194
		13	289.752	477.944	289.752		571.885	346.703
			111.444
			76.748
		14	585.851	991.951	585.851		1186.92	701.001
			141.859
			264.241
		15	247.011	1441.2	447.586		1724.48	535.56
			130.986
			167.068
			447.586
			94.47
			189.041
			165.042
		15.2	205.047	205.047	205.047		245.349	245.349
		15.3	308.446	416.003	308.446		497.769	369.072
			107.557
		16	260.011	501.515	260.011		600.089	311.117
			181.692
			59.812
		17.1	150.953	943.473	669.878		1128.91	801.544
			669.878
			122.642
		17.2	332.776	753.737	420.961		901.885	503.702
			420.961
		18.1	126.945	416.949	225.797		498.901	270.178
			225.797
			64.207
		18.2	216.926	366.831	216.926		438.932	259.563
			69.605
			80.3
		18.3	88.625	488.998	214.435		585.111	256.583
			116.353
			214.435
			69.585
		19.1	132.888	547.384	136.181		654.973	162.948
			136.181
			84.32
			112.673
			81.322
		19.2	217.751	1540.57	365.382		1843.37	437.198
			137.116
			81.33
			365.382
			125.83
			297.397
			248.898
			66.864
		20.1	262.499	746.117	262.499		892.768	314.094
			76.835
			157.848
			162.271
			86.664
		20.2	446.625	1561.59	552.923		1868.53	661.601
			264.633
			552.923
			190.555
			106.857
		21	280.235	930.772	288.083		1113.72	344.706
			103.301
			165.346
			288.083
			93.807
		22.1	330.436	330.436	330.436		395.384	395.384
		22.2	690.024	1027.88	690.024		1229.91	825.649
			141.182
			196.672
		23.1	287.871	527.13	287.871		630.738	344.453
			91.664
			147.595
		23.2	271.427	271.427	271.427		324.776	324.776
		24	267.595	1570.61	386.225		1879.31	462.138
			386.225
			371.1
			215.117
			202.184
			50.067
			78.32
		25	75.099	467.249	181.931		559.088	217.69
			181.931
			97.913
			112.306
		26.1	541.416	863.002	541.416		1032.63	647.832
			220.94
			100.646
		26.2	534.164	534.164	534.164		639.155	639.155
		27.1	134.814	279.846	134.814		334.85	161.312
			60.218
			84.814
		27.2	304.012	672.981	304.012		805.257	363.766
			244.601
			124.368
		28	307.152	624.965	307.152		747.803	367.523
			60.002
			257.811
		29.1	264.459	443.765	264.459		530.988	316.439
			179.306
		29.2	182.97	671.431	268.208		803.402	320.925
			118.886
			268.208
			101.367
		29.3	304.345	535.254	304.345		640.459	364.165
			87.009
			143.9
		30	437.01	522.451	437.01		625.14	522.905
			85.441
		31.1	189.693	796.282	219.555		952.793	262.709
			116.827
			176.831
			219.555
			93.376
		31.2	218.527	1038.83	487.432		1243.01	583.238
			217.574
			115.294
			487.432
		32.1	273.72	627.816	229.267		751.214	274.33
			63.946
			229.267
			60.883
		32.2	201.898	349.455	201.898		418.141	241.581
			147.557
	6
		1	542.491	752.302	542.491		900.168	649.119
			209.811
		2.1	162.125	283.824	162.125		339.61	193.991
			32.916
			88.783
		2.2	532.44	532.44	532.44		637.092	637.092
		3	427.7	1845.93	749.88		2208.76	897.27
			749.88
			285.998
			382.356
		4	327.271	1217.33	327.271		1456.6	391.597
			624.18
			265.883
		5	139.357	139.357	139.357		166.748	166.748
		6.1	555.302	555.302	555.302		664.448	664.448
		6.2	226.15	226.15	226.15		270.6	270.6
		7.1	278.27	726.713	278.27		869.55	332.964
			154.971
			139.112
			154.36
		7.2	361.048	947.377	361.048		1133.59	432.013
			204.41
			162.969
			132.015
			86.935
		7.3	427.081	773.298	427.081		925.291	511.025
			133.394
			212.823
		8	299.321	2225.24	687.022		2662.62	822.057
			198.977
			583.636
			150.665
			687.022
			305.621
		9.1	376.778	376.778	376.778		450.834	450.834
		9.2	477.038	623.521	477.038		746.075	570.801
			146.483
		10.1	88.534	398.993	127.629		477.416	152.715
			127.629
			106.168
			76.662
		10.2	131.285	581.858	131.285		696.223	157.089
			87.034
			305.67
			57.869
		11	1523.49	2311.69	1523.49		2766.06	1822.94
			324.415
			138.492
			193.772
			131.521
		12.1	296.483	296.483	296.483		354.757	354.757
		12.2	89.28	399.245	309.965		477.717	370.889
			309.965
		12.3	86.906	86.906	86.906		103.988	103.988
		13.1	473.624	732.751	473.624		876.775	566.716
			259.127
		13.2	1168.81	1374.17	1168.81		1644.27	1398.55
			172.151
			33.206
		14.1	604.268	1212.85	604.268		1451.24	723.038
			379.173
			229.413
		14.2	109.468	109.468	109.468		130.984	130.984
		14.3	627.627	627.627	627.627		750.988	750.988
		15.1	386.576	386.576	386.576		462.558	462.558
		15.2	556.424	1166.11	556.424		1395.31	665.79
			283.011
			66.796
			259.877
		15.3	645.214	796.366	645.214		952.893	772.032
			103.815
			47.337
		16.1	171.436	417.483	171.436		499.54	205.132
			158.141
			87.906
		16.2	172.017	227.266	172.017		271.936	205.827
			55.249
		17	282.579	746.659	282.579		893.416	338.12
			464.08
		18.1	555.719	684.355	555.719		818.866	664.947
			128.636
		18.2	249.457	1319.17	600.473		1578.46	718.497
			469.241
			600.473
		19.1	383.389	539.386	383.389		645.403	458.745
			155.997
		19.2	166.723	609.612	192.478		729.432	230.31
			128.025
			192.478
			77.489
			44.897
		20	124.9	1081.15	331.999		1293.65	397.254
			215.01
			81.952
			331.999
			217.131
			110.157
		21	524.432	1557.86	551.723		1864.06	660.165
			389.801
			551.723
			91.9
		22.1	520.694	1076.25	520.694		1287.79	623.037
			228.167
			151.975
			175.413
		22.2	461.91	977.934	363.395		1170.15	434.821
			363.395
			152.629
		23.1	1282.57	1700	1282.57		2034.13	1534.67
			417.422
		23.2	225.631	1093.06	658.292		1307.91	787.68
			658.292
			87.24
			121.901
		24	667.087	1251.75	667.087		1497.79	798.204
			174.434
			199.825
			210.408
		25	225.878	995.616	376.328		1191.31	450.296
			292.345
			376.328
			101.065
		26	78.693	1493.21	406.92		1786.7	486.901
			392.203
			99.936
			406.92
			211.151
			183.077
			121.228
		27	185.403	865.471	193.736		1035.58	231.815
			164.103
			117.019
			193.736
			83.969
			121.241
		28?
		29	695.785	1965.39	975.716		2351.69	1167.49
			975.716
			106.918
			186.973
		30	754.464	1356.17	754.464		1622.73	902.755
			86.495
			182.674
			138.626
			193.916
	7
		1	127.881	675.363	130.53		808.107	156.186
			130.53
			32.315
			97.465
			61.72
			65.632
			90.897
			68.923
		2?
		3	955.989	1521.39	955.989		1820.42	1143.89
			53.71
			86.727
			50.198
			90.937
			226.376
			57.45
		5.1	481.202	481.202	481.202		575.783	575.783
		5.2	250.699	421.552	250.699		504.409	299.974
			170.853
		7	232.83	654.643	232.83		783.314	278.593
			63.536
			149.88
			97.4
			110.997
		9	208.422	369.549	208.422		442.185	249.388
			65.298
			95.829
		10.1	183.958	670.017	255.913		801.71	306.213
			230.146
			255.913
		10.2	82.774	737.294	654.52		882.21	783.167
			654.52
		11	360.844	1459.7	488.352		1746.61	584.338
			46.241
			488.352
			87.919
			129.103
			315.628
			31.618
		12	338.53	478.055	338.53		572.018	405.069
			48.016
			44.132
			47.377
		13.1	264.949	317.969	264.949		380.466	317.025
			53.02
		13.2	103.198	276.832	103.198		331.244	123.482
			51.699
			93.377
			28.558
		14.1	252.219	1009.29	345.487		1207.67	413.393
			87.214
			158.658
			165.713
			345.487
		14.2	133.084	224.603	133.084		268.749	159.242
			91.519
		15.1	300.057	783.649	300.057		937.677	359.034
			90.628
			115.009
			132.433
			145.522
		15.2	480.179	705.269	480.179		843.891	574.559
			36.116
			44.8
			144.174
		15.3	101.524	101.524	101.524		121.479	121.479
		16	83.193	83.193	83.193		99.5447	99.5447
		17	326.328	567.397	326.328		678.92	390.468
			64.304
			78.984
			97.781
		18	120.652	209.089	120.652		250.186	144.366
			43.764
			44.673
		19	209.695	490.059	209.695		586.381	250.911
			191.208
			89.156
		20	117.883	214.833	117.883		257.059	141.053
			56.777
			40.173
		21.1	104.067	337.823	198.315		404.223	237.294
			198.315
			35.441
		21.2	132.856	166.608	132.856		199.355	158.969
			33.752
		22	104.067	337.823	198.315		404.223	237.294
			198.315
			35.441
		23	98.911	949.277	431.297		1135.86	516.069
			273.567
			431.297
			145.502
		24	141.654	877.223	390.413		1049.64	467.149
			137.542
			37.695
			12.234
			57.724
			390.413
			99.961
		25	279.67	279.67	279.67		334.64	334.64
		26.1	145.738	240.122	145.738		287.318	174.383
			94.384
		26.2	140.609	184.528	140.609		220.797	168.246
			43.919
		27	424.911	918.927	424.911		1099.54	508.428
			292.98
			176.366
			24.67
		28.1	152.211	344.845	152.211		412.625	182.128
			41.757
			40.597
			110.28
		28.2	218.799	438.62	218.799		524.832	261.804
			171.375
			48.446
		29	287.623	559.366	287.623		669.31	344.156
			109.903
			161.84
		30	207.671	1276.28	286.213		1527.14	342.469
			37.497
			286.213
			60.47
			141.905
			78.334
			78.11
			128.395
			23.45
			234.235
		31	214.722	214.722	214.722		256.926	256.926
		32	163.996	289.22	163.996		346.067	196.23
			125.224
	8	1	190.945	403.978	190.945		483.381	228.476
			165.234
			47.799
		2.1	227.678	250.688	227.678		299.961	272.429
			23.01
		2.2	362.08	933.637	571.557		1117.15	683.898
			571.557
		3	544.419	810.827	544.419		970.197	651.426
			137.901
			128.507
		4	301.223	838.031	301.223		1002.75	360.429
			97.529
			120.454
			318.825
		5	766.933	3322.22	808.363		3975.2	967.248
			258.927
			348.976
			141.929
			455.267
			344.321
			808.363
			197.501
		6	1189.16	1517.46	1189.16		1815.72	1422.89
			328.301
		7.1	655.607	1415.75	655.607		1694.02	784.468
			107.791
			117.518
			534.838
		7.2	801.758	801.758	801.758		959.345	959.345
		8	290.46	655.09	290.46		783.849	347.55
			36.612
			56.087
			174.814
			97.117
		9	279.336	653.913	279.336		782.441	334.24
			39.188
			56.434
			89.657
			189.298
		9.2	632.889	632.889	632.889		757.284	757.284
		10	266.87	1164.7	266.87		1393.63	319.324
			105.053
			321.537
			61.134
			236.943
			173.167
		10.2	698.076	1753.84	698.076		2098.56	835.284
			155.224
			277.956
			83.607
			438.583
			26.202
			74.188
		11	941.702	941.702	941.702		1126.8	1126.8
		12	524.243	2448.42	637.935		2929.67	763.322
			84.405
			146.025
			267.804
			310.023
			637.935
			171.607
			306.381
		13	390.637	855.957	390.637		1024.2	467.417
			327.304
			138.016
		14	792.116	1060.5	792.116		1268.95	947.808
			162.6
			105.788
		15.1	527.534	622.561	527.534		744.927	631.222
			95.027
		15.2	769.276	2000.85	769.276		2394.12	920.479
			832.249
			159.433
			239.895
		16	654.781	1170.08	654.781		1400.06	783.479
			116.166
			82.047
			226.206
			90.877
		17	494.265	607.209	494.265		726.557	591.414
			112.944
		18.1	58.176	827.562	437.881		990.221	523.947
			437.881
			331.505
		18.2	188.367	188.367	188.367		225.391	225.391
		19	573.759	1005.22	573.759		1202.8	686.532
			165.367
			123.771
			142.322
		20	681.615	1409.86	681.615		1686.97	815.588
			319.503
			408.741
		21	628.572	753.047	628.572		901.06	752.119
			124.475
		22	515.559	668.165	515.559		799.494	616.893
			66.332
			86.274
		23	848.131	1450.06	848.131		1735.07	1014.83
			380.708
			221.217
		24	473.936	1333.95	473.936		1596.14	567.089
			180.236
			679.781
		25.1	1391.11	1391.11	1391.11		1664.53	1664.53
		25.2	413.908	413.908	413.908		495.262	495.262
		26	1025.37	2576.01	1025.37		3082.33	1226.9
			557.204
			123.231
			229.195
			327.032
			58.824
			255.156
		27	528.292	1532.63	528.292		1833.87	632.129
			182.405
			250.306
			473.74
			97.887
		28.1	268.234	367.863	268.234		440.167	320.956
			99.629
		28.2	460.205	1692.14	537.476		2024.73	643.118
			244.852
			106.325
			537.476
			99.034
			139.547
			104.697
		29	768.093	847.916	768.093		1014.58	919.063
			79.823
		30	539.458	655.109	539.458		783.872	645.489
			115.651
	9	1.1	228.475	325.782	228.475		389.815	273.382
			97.307
		1.2	402.247	755.172	402.247		903.602	481.309
			122.433
			230.492
		2	259.804	495.182	259.804		592.511	310.869
			235.378
		3	131.008	339.742	208.734		406.519	249.761
			208.734
		5.1	588.216	903.966	588.216		1081.64	703.831
			315.75
		5.2	176.276	425.695	176.276		509.366	210.923
			136.448
			112.971
		6	599.793	599.793	599.793		717.683	717.683
		7	501.606	501.606	501.606		600.198	600.198
		8	152.225	257.185	152.225		307.735	182.145
			45.453
			59.507
		9	150.347	1003.04	435.879		1200.18	521.552
			416.809
			435.879
		11.1	434.061	1065.87	434.061		1275.37	519.376
			344.526
			287.282
		11.2	230.402	662.416	230.402		792.615	275.688
			171.201
			141.326
			119.487
		12	206.532	247.623	206.532		296.294	247.126
			41.091
		13	295.369	474.014	295.369		567.182	353.424
			178.645
		14	772.305	887.825	772.305		1062.33	924.103
			52.913
			62.607
		15	405.34	689.668	405.34		825.224	485.01
			209.143
			75.185
		16	285.712	810.462	285.712		969.76	341.869
			211.683
			53.039
			260.028
		17.1	167.945	998.923	301.712		1195.26	361.014
			254.524
			301.712
			48.657
			51.264
			174.821
		17.2	200.777	934.497	437.788		1118.17	523.836
			295.932
			437.788
		18.1	357.732	428.933	357.732		513.241	428.045
			71.201
		18.2	262.312	1541.47	596.275		1844.45	713.474
			596.275
			172.305
			70.48
			301.253
			138.844
		20.1	124.77	761.808	347.969		911.543	416.363
			173.049
			116.02
			347.969
		20.2	103.471	612.152	213.637		732.472	255.628
			213.637
			111.301
			183.743
		21.1	115.774	515.73	399.956		617.098	478.568
			399.956
		21.2	155.088	249.087	155.088		298.046	185.571
			93.999
		22	97.581	248.924	151.343		297.85	181.09
			151.343
		23.1	276.493	276.493	276.493		330.838	330.838
		23.2	88.37	591.475	195.548		707.73	233.983
			195.548
			181.652
			125.905
		24	285.021	565.656	285.021		676.837	341.042
			154.26
			68.885
			57.49
		25	168.629	990.076	168.629		1184.68	201.773
			95.884
			145.63
			145.989
			433.944
		26.1	226.554	309.502	226.554		370.335	271.084
			27.327
			55.621
		26.2	140.17	310.876	140.17		371.979	167.721
			47.963
			66.488
			56.255
		27.1	26.067	303.519	228.544		363.176	273.465
			228.544
			48.908
		27.2	154.739	286.62	154.739		342.956	185.153
			54.614
			40.423
			36.844
		28	229.046	368.917	229.046		441.428	274.065
			139.871
		29	596.455	1083.67	596.455		1296.67	713.689
			160.456
			160.084
			166.677
		30.1	198.329	292.153	198.329		349.576	237.311
			93.824
		30.2	310.885	1152.2	369.284		1378.66	441.867
			337.271
			369.284
			134.758
		31	133.339	1032.68	484.901		1235.65	580.209
			484.901
			91.385
			127.649
			195.405
		32.1	254.115	654.998	254.115		783.739	304.062
			84.101
			316.782
		32.2	130.58	637.621	322.62		762.947	386.032
			322.62
			40.252
			68.569
			75.6
	10	1.1	171.162	1113.67	471.946		1332.57	564.708
			176.759
			471.946
			93.276
			151.609
			48.919
		1.2	361.117	902.042	369.758		1079.34	442.435
			77.812
			369.758
			93.355
		2	511.068	1217	511.068		1456.2	611.519
			73.713
			222.938
			305.409
			103.868
		3	513.801	1208.18	513.801		1445.65	614.79
			299.386
			74.152
			224.808
			96.031
		4	217.789	1724.33	814.288		2063.25	974.338
			204.657
			814.288
			94.101
			182.256
			211.238
		5	190.281	1626.41	249.283		1946.08	298.28
			249.283
			155.028
			69.907
			108.593
			184.143
			97.188
			187.803
			303.26
			80.922
		6	260.667	579.506	260.667		693.409	311.902
			70.207
			248.632
		7	622.263	1794.22	622.263		2146.87	744.57
			106.476
			332.733
			383.518
			87.29
			195.477
			66.458
		8	524.432	1574.18	524.432		1883.59	627.51
			308.713
			377.495
			254.418
			109.127
		9.1	600.764	704.609	600.764		843.101	718.845
			103.845
		9.2	309.597	805.99	309.597		964.409	370.449
			155.586
			97.572
			152.199
			91.036
		10	217.244	779.285	217.244		932.455	259.944
			56.009
			114.652
			391.38
		11	379.132	1009.6	630.465		1208.04	754.384
			630.465
		12.1	483.828	748.129	483.828		895.175	578.925
			213.334
			50.967
		12.2	230.202	362.487	230.202		433.734	275.449
			132.285
		13	440.006	1343.66	529.437		1607.75	633.499
			224.35
			529.437
			149.863
		14	233.379	596.838	363.459		714.148	434.898
			363.459
		15.1	542.667	914.231	542.667		1093.92	649.329
			316.468
			55.096
		15.2	392.595	1065.07	392.595		1274.41	469.76
			63.92
			182.231
			141.892
			104.679
			179.754
		16.1	339.693	705.34	339.693		843.976	406.46
			188.899
			176.748
		16.2	483.216	483.216	483.216		578.193	578.193
		17	180.519	888.179	425.846		1062.75	509.547
			425.846
			207.529
			74.285
		18	243.896	719.093	243.896		860.432	291.834
			178.101
			67.357
			82.644
			132.587
			14.508
		19.1	150.381	372.534	222.153		445.756	265.818
			222.153
		19.2	296.452	636.282	296.452		761.344	354.72
			339.83
		20	212.017	833.473	212.017		997.294	253.689
			207.064
			190.001
			92.02
			132.371
		21	296.452	745.297	296.452		891.786	354.72
			176.901
			271.944
		22	818.99	2503.73	841.965		2995.84	1007.45
			146.287
			841.965
			32.477
			110.8
			553.208
		23	203.32	947.049	405.997		1133.19	485.796
			209.796
			66.33
			61.606
			405.997
		24	632.624	1066.51	632.624		1276.14	756.967
			26.64
			407.25
		25.1	106.017	106.017	106.017		126.855	126.855
		25.2	213.952	1076.73	219.379		1288.36	262.498
			219.379
			42.497
			174.697
			192.467
			81.508
			152.23
		26	539.104	2809.96	634.869		3362.27	759.654
			120.33
			240.621
			413.511
			189.583
			216.929
			230.916
			634.869
			224.101
		27.1	786.292	1274.93	786.292		1525.52	940.839
			46.024
			237.08
			205.532
		27.2	429.408	1064.71	429.408		1273.99	513.809
			403.87
			231.436
		27.3	409.736	482.298	409.736		577.095	490.27
			72.562
		28	273.258	584.03	273.258		698.822	326.967
			159.306
			77.64
			55.661
			18.165
		29	761.328	975.099	761.328		1166.76	910.968
			213.771
		30	323.445	2513.77	608.305		3007.85	727.868
			429.356
			397.209
			486.499
			608.305
			268.955
	11	1	808.805	926.681	808.805		1108.82	967.777
			117.876
		2	881.323	1476.24	881.323		1766.39	1054.55
			477.914
			116.999
		3	450.121	479.408	450.121		573.637	538.593
			29.287
		4.1	197.764	309.576	197.764		370.424	236.635
			111.812
		4.2	111.812	266.37	117.814		318.726	140.971
			117.814
			36.744
		5	117.878	511.404	263.716		611.921	315.55
			263.716
			129.81
		6	638.104	1903.42	858.872		2277.54	1027.68
			858.872
			406.441
		7	719.429	1732.44	719.429		2072.96	860.834
			397.817
			207.543
			407.655
		8.1	904.208	904.208	904.208		1081.93	1081.93
		8.2	558.634	1106.93	558.634		1324.5	668.435
			275.354
			64.783
			58.702
			20.601
			43.175
			85.678
		9.1	461.612	986.746	525.134		1180.69	628.35
			525.134
		9.2	531.182	1412.02	531.182		1689.55	635.587
			190.142
			284.485
			150.694
			255.512
		10	1006.09	1264.07	1006.09		1512.52	1203.84
			257.974
		11	850.496	3151.09	1024.93		3770.44	1226.38
			556.381
			99.331
			1024.93
			244.241
			375.71
		12	479.941	479.941	479.941		574.274	574.274
		13	363.578	615.925	363.578		736.986	435.04
			22.321
			80.943
			149.083
		14	127.761	1126.86	474.316		1348.35	567.544
			474.316
			245.029
			83.215
			196.538
		15	347.977	1411.82	521.462		1689.32	623.956
			521.462
			405.25
			137.131
		16	178.582	621.304	178.582		743.422	213.683
			111.759
			63.456
			97.723
			169.784
		17	514.065	1237.07	514.065		1480.22	615.105
			121.847
			197.69
			403.469
		18.1	432.96	432.96	432.96		518.059	518.059
		18.2	1481.89	1673.22	1481.89		2002.1	1773.15
			191.339
		18.3	73.343	2245.86	545.675		2687.29	652.928
			430.214
			545.675
			242.196
			285.836
			232.989
			435.605
		19.1	453.862	841.291	453.862		1006.65	543.069
			174.952
			212.477
		19.2	448.291	499.638	448.291		597.843	536.403
			51.347
		19.3	408.94	408.94	408.94		489.318	489.318
		20.1	265.516	457.466	265.516		547.382	317.704
			191.95
		20.2	344.189	677.566	344.189		810.743	411.84
			172.931
			160.446
		20.3	171.591	476.055	304.464		569.624	364.307
			304.464
		21	312.174	2317.46	534.212		2772.97	639.212
			534.212
			430.86
			230.128
			331.87
			478.22
		22.1	661.284	2384.22	661.284		2852.84	791.261
			520.957
			218.467
			118.638
			246.05
			90.06
			77.434
			396.235
			55.095
		22.2	329.479	1588.13	486.549		1900.28	582.181
			486.549
			86.936
			311.029
			374.141
		23	951.91	1632.47	951.91		1953.33	1139.01
			203.772
			387.187
			89.598
		24	294.414	1121.59	630.702		1342.04	754.668
			196.47
			630.702
		25	252.478	2209.84	935.941		2644.19	1119.9
			134.185
			380.849
			54.864
			353.67
			935.941
			97.851
		26	209.353	722.418	334.218		864.411	399.909
			334.218
			102.381
			76.466
		27.1	507.222	2561.7	507.222		3065.2	606.917
			350.245
			80.758
			557.23
			107.825
			60.679
			282.939
			240.3
			254.81
			119.688
		27.2	298.796	1416.26	729.685		1694.63	873.106
			255.137
			729.685
			48.568
			84.078
		28	380.269	793.38	413.111		949.32	494.309
			413.111
		29.1	232.268	667.555	232.268		798.764	277.921
			89.369
			113.204
			122.384
			110.33
		29.2	823.89	2510.68	856.283		3004.16	1024.59
			856.283
			365.739
			127.623
			337.15
		30	325.348	1495.23	806.847		1789.12	965.434
			806.847
			291.205
			71.834

## Sheet: Axon length 48 hr
aTAT1 D157N 48hr 20x						Real length / um
	Axon	Length (pixels)	Total	Longest		Total	Longest		Mean Total	Mean Longest
	1	221.753	306.408	221.753		366.633	265.339		1243.6	571.32
		84.655
	2	489.562	686.751	489.562		821.733	585.786
		102.64
		94.549
	3	312.215	655.708	343.493		784.589	411.007
		343.493
	4	149.632	1064.48	914.846		1273.7	1094.66
		914.846
	5	565.641	1035.47	565.641		1238.99	676.819
		268.308
		50.764
		150.756
	6	503.745	888.804	503.745		1063.5	602.757
		282.692
		42.632
		37.477
		22.258
	7	266.067	634.705	368.638		759.457	441.094
		368.638
	8	298.895	1000.13	299.886		1196.71	358.829
		144.017
		299.886
		103.582
		18.637
		135.115
	9	167.647	1945.53	1105.07		2327.93	1322.28
		672.81
		1105.07
	10	567.954	644.497	567.954		771.174	679.586
		35.51
		41.033
	11	672.577	1898.17	672.577		2271.26	804.773
		392.701
		143.42
		209.1
		480.376
	12	498.536	716.375	498.536		857.18	596.524
		161.758
		56.081
	13	257.026	538.698	281.672		644.58	337.035
		281.672
	14	1175.49	2745.27	1175.49		3284.86	1406.54
		281.85
		48.099
		717.839
		143.114
		154.013
		224.866
	15	113.364	1125.72	494.234		1346.98	591.377
		190.422
		494.234
		224.805
		102.894
	16	46.407	1162.5	500.523		1390.99	598.902
		296.781
		500.523
		29.962
		288.824
	17	275.765	501.927	275.765		600.582	329.967
		58.366
		111.097
		56.699
	18	317.312	1192.98	367.025		1427.46	439.164
		121.372
		107.704
		55.984
		223.58
		367.025
	19	194.718	386.888	194.718		462.932	232.99
		192.17
	20	107.62	417.289	138.032		499.308	165.162
		111.676
		138.032
		59.961
	21	463.938	2751.56	637.545		3292.39	762.856
		484.617
		576.329
		90.185
		64.001
		181.018
		82.511
		51.295
		36.362
		36.829
		637.545
		46.933
	22	471.657	980.795	471.657		1173.57	564.362
		268.978
		240.16
	23	263.838	986.188	405.948		1180.03	485.738
		405.948
		125.409
		190.993
	24	722.291	905.059	722.291		1082.95	864.259
		102.679
		80.089
	25	301.588	1018.28	301.588		1218.42	360.866
		120.673
		89.778
		117.876
		49.465
		61.472
		277.426
	26	114.94	1309.94	480.846		1567.41	575.357
		289.123
		425.034
		480.846
	27	491.883	1486.24	491.883		1778.37	588.564
		290.776
		225.969
		193.115
		125.474
		104.57
		54.455
	28a	210.629	489.722	210.629		585.978	252.029
		150.484
		128.609
	28b	184.418	599.183	254.442		716.954	304.453
		160.323
		254.442
	29	224.556	429.261	224.556		513.633	268.693
		204.705
	30	621.075	1714.28	621.075		2051.22	743.148
		451.502
		50.81
		14.607
		3.162
		573.123

## Sheet: I3A Axon Length Quant Compare
Pixels	I3A, 2						No I3A, 4						No I3A, 2						I3A, 1						I3A,3						No I3A, 1						No I3A, 3						I3A, 4
1	Pixels	Microns	Longest Axon Length	Total Axon Length		2	Pixels	Microns	Longest Axon Length	Total Axon Length		3	Pixels	Microns	Longest Axon Length	Total Axon Length		4	Pixels	Microns	Longest Axon Length	Total Axon Length		5	Pixels	Microns	Longest Axon Length	Total Axon Length		6	Pixels	Microns	Longest Axon Length	Total Axon Length		7	Pixels	Microns	Longest Axon Length	Total Axon Length		8	Pixels	Microns	Longest Axon Length	Total Axon Length
120	368.705	59.9146	59.9146	59.9146		2	326.134	52.9968	52.9968	95.0554		88	1060.8	172.38	172.38	307.957		42	786.417	127.793		385.568		192	352.322	57.2523		174.162		4	468.515	76.1337		788.374		162	191.018	31.0404		317.852		38	831.927	135.188	135.188	615.396
122	525.068	85.3235		334.118			258.822	42.0586					834.32	135.577					744.191	120.931					719.445	116.91	116.91				1373.98	223.271					224.837	36.536					583.301	94.7864
	746.453	121.299				4	964.999	156.812		565.868		90	1146.43	186.294	186.294	338.749			842.121	136.845	136.845			198	867.219	140.923	140.923	140.923			524.659	85.2571					857.987	139.423	139.423				570.321	92.6772
	784.589	127.496	127.496				994.039	161.531					681.451	110.736				44	419.603	68.1855		1296.69		200	110.115	17.8937	17.8937	17.8937			274.223	44.5612					682.168	110.852					1138.67	185.034
124	526.147	85.4989		489.243			1523.23	247.524	247.524				256.732	41.719					756.472	122.927				202	698.112	113.443	113.443	113.443			207.719	33.7543				164	725.305	117.862	117.862	117.862			662.838	107.711
	645.474	104.89				8	673.894	109.508	109.508	109.508		94	277.32	45.0645	45.0645	103.919			884.499	143.731				204	455.803	74.068	74.068	74.068			1213.82	197.246	197.246			166	280.524	45.5851	45.5851	45.5851		40	1026.24	166.764	166.764	641.079
	956.455	155.424	155.424			10	249.704	40.5769	40.5769	40.5769			161.58	26.2568					6.708	1.09005				206	259.743	42.2082	42.2082	44.1238			520.932	84.6515				168	726.53	118.061	118.061	118.061			706.738	114.845
	882.65	143.431				14	409.905	66.6096	66.6096	66.6096			200.604	32.5982					527.333	85.6916					11.788	1.91555					224.483	36.4785				172	1149.02	186.715	186.715	186.715			667.266	108.431
126	483.682	78.5983		341.137		24	355.263	57.7302	57.7302	57.7302		96	219.99	35.7484		114.886			244.828	39.7846				216	418.683	68.036		331.24			43.2	7.02				174	584.183	94.9297	94.9297	94.9297			887.373	144.198
	891.243	144.827	144.827			26	315.969	51.345		521.976			487	79.1375	79.1375				664.652	108.006					405.609	65.9115				6	637.967	103.67	103.67	195.7		176	371.344	60.3434		202.554			657.482	106.841
	724.38	117.712					950.982	154.535	156.237			100	629.394	102.277		697.592			1914.02	311.028	311.028				1214.11	197.293	197.293				566.342	92.0306					733.996	119.274	119.274			52	1207.07	196.149	196.149	596.733
128	782.58	127.169		386.266			983.752	159.86					1785.78	290.188	290.188				648.057	105.309				218	2145.42	348.631	348.631	348.631		8	425.143	69.0857		142.139			141.145	22.9361					899.019	146.091
	1594.44	259.097	259.097				961.46	156.237					461.644	75.0172					699.56	113.678				228	638.053	103.684	103.684	106.073			449.556	73.0529	73.0529			182	1744.31	283.451	283.451	313.433			995.258	161.729
132	546.61	88.8241		368.799		30	636.538	103.437		282.73			792.237	128.739					1213.89	197.257					14.705	2.38956				12	511.294	83.0853		431.134			184.506	29.9822					570.856	92.7641
	751.458	122.112	122.112				1103.34	179.292	179.292				623.825	101.372				46	743.842	120.874		289.599		230	325.268	52.856	52.856	120.055			418.837	68.061				184	913.391	148.426	148.426	148.426		54	804.932	130.801		429.875
	627.961	102.044				32	468.977	76.2088		165.6		102	659.728	107.206		975.877			1038.31	168.725	168.725				232.705	37.8146					652.509	106.033				188	115.199	18.7198		492.922			304.444	49.4722
	343.506	55.8197					550.098	89.3909	89.3909				1015.08	164.951				48	749.132	121.734		803.619			180.827	29.3844					214.167	34.8021					1126.96	183.132	183.132				1224.07	198.911	198.911
134	512.794	83.329		561.598									828.297	134.598					540.236	87.7884				240	518.751	84.297	84.297	150.184			856.325	139.153	139.153				489.5	79.5438					311.942	50.6906
	368.292	59.8474											1580.75	256.872					656.578	106.694					405.459	65.8871				26	425.359	69.1208		222.147			417.691	67.8748				56	599.456	97.4116		1031.21
	723.204	117.521											898.293	145.973					325.397	52.877											445.772	72.438					404.61	65.7491					680.237	110.539
	623.818	101.37											1023.25	166.278	166.278				1132.06	183.96	183.96										495.927	80.5881	80.5881				479.403	77.903					425.19	69.0934
	1227.88	199.531	199.531									104	459.293	74.6351		369.462			1093.86	177.752										34	773.288	125.659		828.593									388.442	63.1218
140	202.256	32.8666		403.356									861.266	139.956					448.084	72.8137											796.102	129.367											900.046	146.257
	2.236	0.36335											953.053	154.871	154.871			50	869.339	141.268	141.268	321.686									405.026	65.8167											772.713	125.566
	700.028	113.755										108	404.833	65.7854	65.7854	102.662			352.015	57.2024											724.629	117.752											633.336	102.917
	543.525	88.3228											226.934	36.8768					758.253	123.216											1165.61	189.412	189.412										1471.94	239.191	239.191
	111.306	18.0872										110	622.401	101.14	101.14	101.14		52	268.533	43.6366		116.037									662.882	107.718											474.57	77.1176
	84.643	13.7545																	445.538	72.3999	72.3999										571.498	92.8684										58	1282.43	208.395	208.395	873.491
	838.197	136.207	136.207															54	236.539	38.4376	38.4376	38.4376								38	661.058	107.422	107.422	205.841									727.649	118.243
142	747.841	121.524	121.524	318.241														56	695.158	112.963	112.963	112.963									12.093	1.96511											492.986	80.1102
	765.356	124.37																60	907.86	147.527	147.527	147.527									593.561	96.4537											663.749	107.859
	445.207	72.3461																62	752.709	122.315		516.959								40	238.22	38.7108		411.014									1163.02	188.99
144	951.531	154.624	154.624	400.941															736.975	119.758											480.026	78.0042											1045.5	169.893
	924.71	150.265																	959.533	155.924	155.924										513.718	83.4792	83.4792									60	415.972	67.5954	67.5954	67.5954
	591.091	96.0523																	732.071	118.962											435.873	70.8294										62	283.254	46.0288		766.409
146	600.503	97.5817		518.76														64	716.759	116.473	116.473	116.473									444.573	72.2431											324.18	52.6793
	722.742	117.446																66	912.673	148.309		711.69									416.906	67.7472											546.129	88.746
	1150.26	186.917	186.917																660.084	107.264																							313.53	50.9486
	718.867	116.816																	476.724	77.4677																							385.101	62.5789
150	345.739	56.1826		122.585															281.672	45.7717																							496.49	80.6796
	408.631	66.4025	66.4025																716.369	116.41																							517.088	84.0268
																			1332.11	216.468	216.468																						720.87	117.141	117.141
																		70	1147.78	186.515	186.515	702.36																					371.55	60.3769
																			1142.54	185.662																							149.007	24.2136
																			796.538	129.437																							609.166	98.9895
																			756.358	122.908																						64	709.06	115.222	115.222	174.832
																			479.003	77.838																							249.52	40.547	40.547
																		74	411.744	66.9084		951.412																					117.311	19.063
																			606.439	98.5463																						66	590.501	95.9564		904.873
																			886.274	144.02																							503.408	81.8038
																			729.399	118.527																							551.405	89.6033
																			571.044	92.7947																							1178.04	191.431
																			890.307	144.675																							214.17	34.8026
																			215.057	34.9468																							408.48	66.378
																			1544.58	250.995	250.995																						1202.05	195.333	195.333
																		78	409.021	66.4659	66.4659	93.5438																					920.397	149.565
																			166.633	27.0779																						68	624.969	101.557	101.557	243.052
																		82	595.54	96.7752	96.7752	148.927																					501.885	81.5563
																			320.934	52.1518																							368.853	59.9386
																																										70	579.69	94.1996	94.1996	94.1996
																																										74	1282.32	208.377	208.377	415.297
																																											1273.35	206.92
		Mean	Longest	Total				Mean	Longest	Total				Mean	Longest	Total				Mean	Longest	Total				Mean	Longest	Total				Mean	Longest	Total				Mean	Longest	Total				Mean	Longest	Total
			144.506	358.747					111.096	211.739					140.127	345.805					150.173	422.093					117.473	147.345					121.753	403.118					143.686	203.834					148.898	527.234
		I3A, 2						No I3A, 4						No I3A, 2						I3A, 1						I3A,3						No I3A, 1						No I3A, 3						I3A, 4
Longest Axon Length Stats	No I3A,1	No I3A,2	No I3A,3	No I3A,4	With I3A,1	With I3A,2	With I3A,3	With I3A,4
Number of values	8	9	10	9	15	12	10	14
Minimum	73.05	45.06	45.59	40.58	38.44	59.91	42.21	40.55
25% Percentile	81.31	72.46	112.1	55.36	96.78	121.7	68.77	99.72
Median	105.5	154.9	129.3	89.39	141.3	140.5	108.6	151
75% Percentile	176.8	179.3	184	167.8	184	179	155	201.3
Maximum	197.2	290.2	283.5	247.5	251	259.1	348.6	239.2
Mean	121.8	140.1	143.7	111.1	139.4	144.5	127.4	148.9
Std. Deviation	48.76	76.15	64.03	69.78	57.85	54.63	89.69	60.99
Std. Error of Mean	17.24	25.38	20.25	23.26	14.94	15.77	28.36	16.3
Lower 95% CI of mean	80.99	81.59	97.88	57.46	107.4	109.8	63.27	113.7
Upper 95% CI of mean	162.5	198.7	189.5	164.7	171.5	179.2	191.6	184.1
Sum	974	1261	1437	999.9	2092	1734	1274	2085
Total Axon Length Stats	No I3A,1	No I3A,2	No I3A,3	No I3A,4	With I3A,1	With I3A,2	With I3A,3	With I3A,4
Number of values	8	9	10	9	15	12	10	13
Minimum	142.1	101.1	45.59	40.58	38.44	59.91	44.12	67.6
25% Percentile	198.2	103.3	112.1	62.17	116	322.2	98.07	208.9
Median	316.6	308	167.6	109.5	289.6	377.5	130.5	596.7
75% Percentile	699.1	533.5	314.5	402.4	702.4	467.8	213.4	820
Maximum	828.6	975.9	492.9	565.9	951.4	561.6	348.6	1031
Mean	403.1	345.8	203.8	211.7	363.8	358.7	160.3	527.2
Std. Deviation	270.7	306.9	134.8	202.2	300.3	146.5	101.7	319.5
Std. Error of Mean	95.72	102.3	42.64	67.39	77.55	42.29	32.15	88.62
Lower 95% CI of mean	176.8	109.9	107.4	56.34	197.5	265.7	87.55	334.2
Upper 95% CI of mean	629.5	581.7	300.3	367.1	530.1	451.8	233	720.3
Sum	3225	3112	2038	1906	5457	4305	1603	6854
