# Supplementary material for: Effects of αTAT1 and HDAC5 on axonal regeneration in adult neurons
Source: PLoS One. 2017 May 15;12(5):e0177496. doi: 10.1371/journal.pone.0177496 (PMC5432171; doi:10.1371/journal.pone.0177496)
Supplement: S4 Data — Regeneration index of sciatic nerves after crush, infected with GFP, αTAT1, αTAT1-D157N or HDAC5. (XLSX) [file pone.0177496.s004.xlsx]

## Sheet: 23 06 16 Quant
Rat1 TAT	Green	Red	Green+Red	Red/(Green+Red)		Rat2 TAT	Green	Red	Green+Red	Red/(Green+Red)		Rat3 TAT	Green	Red	Green+Red	Red/(Green+Red)		Rat4 aTAT1 D157N	Green	Red	Green+Red	Red/(Green+Red)		Rat5 aTAT1 D157N	Green	Red	Green+Red	Red/(Green+Red)		Rat6 aTAT1 D157N	Green	Red	Green+Red	Red/(Green+Red)		Rat7 Cyt	Green	Red	Green+Red	Red/(Green+Red)		Rat9 Cyt	Green	Red	Green+Red	Red/(Green+Red)		Rat10 GFP	Green
5mm proximal	12	25	5				3	10	2				3	7	0				3	0	0				2	3	0				4	8	0				3	13	0				8	17	1				10
1mm distal	17	49	10				7	26	1				5	25	1				2	7	0				1	14	0				2	8	0				5	44	0				22	58	2				24
3mm distal	24	41	13				5	25	0				7	41	0				3	19	1				5	11	1				4	23	0				7	39	0				34	40	1				7
5mm distal	33	57	17				4	23	1				7	28	1				4	19	0				3	15	0				5	29	0				18	47	2				31	23	0				16
7mm distal	25	47	10				8	24	0				8	31	0				2	18	1				1	17	0				1	14	0				4	23	0				29	31	0				20
10mm distal	12	20	3				9	18	0				9	10	0				2	24	0				1	19	0				4	12	0				2	8	0				42	40	6				18
12mm distal	11	13	3				2	17	0				13	16	1				3	15	0				2	15	0				5	36	0										37	14	3				7
	134	252	61				38	143	4				52	158	3				19	102	2				15	94	1				25	130	0				39	174	2				203	223	13				102
Actual 5mm prox	134	252	61				38	143	4				52	158	3				19	102	2				15	94	1				25	130	0				39	174	2				203	223	13				102
Percentage	100	100	100				100	100	100				100	100	100				100	100	100				100	100	100				100	100	-				100	100	100				100	100	100				100
Actual 1mm dist	122	227	56				35	133	2				49	151	3				16	102	2				13	91	1				21	122	0				36	161	2				195	206	12				92
Percentage	91.0448	90.0794	91.8033				92.1053	93.007	50				94.2308	95.5696	100				84.2105	100	100				86.6667	96.8085	100				84	93.8462					92.3077	92.5287	100				96.0591	92.3767	92.3077				90.1961
Actual 3mm dist	105	178	46				28	107	1				44	126	2				14	95	2				12	77	1				19	114	0				31	117	2				173	148	10				68
Percentage	78.3582	70.6349	75.4098				73.6842	74.8252	25				84.6154	79.7468	66.6667				73.6842	93.1373	100				80	81.9149	100				76	87.6923					79.4872	67.2414	100				85.2217	66.3677	76.9231				66.6667
Actual 5mm dist	81	137	33				23	82	1				37	85	2				11	76	1				7	66	0				15	91	0				24	78	2				139	108	9				61
Percentage	60.4478	54.3651	54.0984				60.5263	57.3427	25				71.1538	53.7975	66.6667				57.8947	74.5098	50				46.6667	70.2128	0				60	70					61.5385	44.8276	100				68.4729	48.4305	69.2308				59.8039
Actual 7mm dist	48	80	16				19	59	0				30	57	1				7	57	1				4	51	0				10	62	0				6	31	0				108	85	9				45
Percentage	35.8209	31.746	26.2295				50	41.2587	0				57.6923	36.0759	33.3333				36.8421	55.8824	50				26.6667	54.2553	0				40	47.6923					15.3846	17.8161	0				53.202	38.1166	69.2308				44.1176
Actual 10mm dist	23	33	6				11	35	0				22	26	1				5	39	0				3	34	0				9	48	0				2	8	0				79	54	9				25
Percentage	17.1642	13.0952	9.83607				28.9474	24.4755	0				42.3077	16.4557	33.3333				26.3158	38.2353	0				20	36.1702	0				36	36.9231					5.12821	4.5977	0				38.9163	24.2152	69.2308				24.5098
Actual 12mm dist	11	13	3				2	17	0				13	16	1				3	15	0				2	15	0				5	36	0										37	14	3				7
Percentage	8.20896	5.15873	4.91803				5.26316	11.8881	0				25	10.1266	33.3333				15.7895	14.7059	0				13.3333	15.9574	0				20	27.6923											18.2266	6.27803	23.0769				6.86275
Percentages	GFP-TAT	SCG10	TAT+SCG10				GFP-TAT	SCG10	TAT+SCG10				GFP-TAT	SCG10	TAT+SCG10				aTAT1 D157N	SCG10	MT+SCG10				aTAT1 D157N	SCG10	MT+SCG10				aTAT1 D157N	SCG10	MT+SCG10				HDAC5-Cyt	SCG10	Cyt+SCG10				HDAC5-Cyt	SCG10	Cyt+SCG10				GFP
5mm proximal	100	100	100				100	100	100				100	100	100				100	100	100				100	100	100				100	100	0				100	100	100				100	100	100				100
1mm distal	91.0448	90.0794	91.8033				92.1053	93.007	50				94.2308	95.5696	100				84.2105	100	100				86.6667	96.8085	100				84	93.8462	0				92.3077	92.5287	100				96.0591	92.3767	92.3077				90.1961
3mm distal	78.3582	70.6349	75.4098				73.6842	74.8252	25				84.6154	79.7468	66.6667				73.6842	93.1373	100				80	81.9149	100				76	87.6923	0				79.4872	67.2414	100				85.2217	66.3677	76.9231				66.6667
5mm distal	60.4478	54.3651	54.0984				60.5263	57.3427	25				71.1538	53.7975	66.6667				57.8947	74.5098	50				46.6667	70.2128	0				60	70	0				61.5385	44.8276	100				68.4729	48.4305	69.2308				59.8039
7mm distal	35.8209	31.746	26.2295				50	41.2587	0				57.6923	36.0759	33.3333				36.8421	55.8824	50				26.6667	54.2553	0				40	47.6923	0				15.3846	17.8161	0				53.202	38.1166	69.2308				44.1176
10mm distal	17.1642	13.0952	9.83607				28.9474	24.4755	0				42.3077	16.4557	33.3333				26.3158	38.2353	0				20	36.1702	0				36	36.9231	0				5.12821	4.5977	0				38.9163	24.2152	69.2308				24.5098
12mm distal	8.20896	5.15873	4.91803				5.26316	11.8881	0				25	10.1266	33.3333				15.7895	14.7059	0				13.3333	15.9574	0				20	27.6923	0										18.2266	6.27803	23.0769				6.86275
Percentage = As a percentage of axons before crush site
[truncated: 8 more columns]

## Sheet: 12 07 16 Quant
Rat1 TAT	Green	Red	Green+Red	Red/(Green+Red)		Rat2 TAT	Green	Red	Green+Red	Red/(Green+Red)		Rat3 TAT	Green	Red	Green+Red	Red/(Green+Red)		Rat4 aTAT1-D157N	Green	Red	Green+Red	Red/(Green+Red)		Rat5 aTAT1-D157N	Green	Red	Green+Red	Red/(Green+Red)		Rat6 aTAT1-D157N	Green	Red	Green+Red	Red/(Green+Red)		Rat7 HDAC5-Cyt	Green	Red	Green+Red	Red/(Green+Red)		Rat9 HDAC5-Cyt	Green	Red	Green+Red	Red/(Green+Red)		Rat10 GFP	Green
5mm proximal	5	58	0				6	26	1				6	21	0				11	16	0				7	3	0				3	6	0				14	26	0				8	46	0				29
1mm distal	2	24	0				1	11	0				18	60	2				7	34	0				18	29	0										22	51	2				8	66	0				66
3mm distal	21	83	1				10	88	1				15	52	0				6	44	0				27	49	0				9	94	0				12	27	0				17	67	3				76
5mm distal	13	19	0				4	71	0				17	66	2				9	44	0				21	57	0				12	69	0				10	17	0				34	63	9				36
7mm distal	5	26	2				7	58	0				8	42	0				13	24	0				17	64	1				16	94	0				8	3	0				16	28	1				46
10mm distal	17	23	0				9	37	0				5	10	0				2	2	0				24	59	0				9	13	0										29	43	0				39
12mm distal							3	13	0				1	16	0										24	38	0																32	43	3				13
Total (1)
5mm proximal	9	28	0				1	8	0				14	10	0				13	32	1				10	20	0				8	13	5				6	25	0				3	0	0				7
1mm distal	11	59	0				12	67	0				9	47	1				12	37	0				4	15	0				6	28	2				3	17	0				4	61	0				7
3mm distal	4	26	0				6	68	2				8	73	0				29	43	3				6	18	0				17	41	0				9	79	0				26	34	1				14
5mm distal	7	59	0				2	64	0				12	93	1				23	51	0				6	34	1				8	96	1				26	37	2				26	32	1				13
7mm distal	12	52	0				12	57	2				7	72	0				7	63	0				2	31	0				16	89	4				18	14	1				19	31	1				31
10mm distal	12	9	1				11	28	0				10	41	0				16	71	0				29	45	2				8	18	1										18	22	3				19
12mm distal	9	8	0				6	28	0				9	26	0				4	17	0				19	31	0				0	9	0																7
Total (2)
5mm proximal	12	25	5				3	10	2				3	7	0				3	0	0				2	3	0				4	8	0				3	13	0				8	17	1				10
1mm distal	17	49	10				7	26	1				5	25	1				2	7	0				1	14	0				2	8	0				5	44	0				22	58	2				24
3mm distal	24	41	13				5	25	0				7	41	0				3	19	1				5	11	1				4	23	0				7	39	0				34	40	1				7
5mm distal	33	57	17				4	23	1				7	28	1				4	19	0				3	15	0				5	29	0				18	47	2				31	23	0				16
7mm distal	25	47	10				8	24	0				8	31	0				2	18	1				1	17	0				1	14	0				4	23	0				29	31	0				20
10mm distal	12	20	3				9	18	0				9	10	0				2	24	0				1	19	0				4	12	0				2	8	0				42	40	6				18
12mm distal	11	13	3				2	17	0				13	16	1				3	15	0				2	15	0				5	36	0										37	14	3				7
Total (3)
Total All 3 sections	261	726	65				128	767	10				191	787	9				171	580	6				229	587	5				137	700	13				167	470	7				443	759	35				505
5mm proximal	26	111	5				10	44	3				23	38	0				27	48	1				19	26	0				15	27	5			5mm proximal	23	64	0				19	63	1				46
1mm distal	30	132	10				20	104	1				32	132	4				21	78	0				23	58	0				8	36	2			1mm distal	30	112	2				34	185	2				97
3mm distal	49	150	14				21	181	3				30	166	0				38	106	4				38	78	1				30	158	0			3mm distal	28	145	0				77	141	5				97
5mm distal	53	135	17				10	158	1				36	187	4				36	114	0				30	106	1				25	194	1			5mm distal	54	101	4				91	118	10				65
7mm distal	42	125	12				27	139	2				23	145	0				22	105	1				20	112	1				33	197	4			7mm distal	30	40	1				64	90	2				97
10mm distal	41	52	4				29	83	0				24	61	0				20	97	0				54	123	2				21	43	1			10mm distal	2	8	0				89	105	9				76
12mm distal	20	21	3				11	58	0				23	58	1				7	32	0				45	84	0				5	45	0			12mm distal	0	0	0				69	57	6				27
Rat1 TAT	Green	Red	Green+Red			Rat2 TAT	Green	Red	Green+Red			Rat3 TAT	Green	Red	Green+Red			Rat4 aTAT1 D157N	Green	Red	Green+Red			Rat5 aTAT1-D157N	Green	Red	Green+Red			Rat6 aTAT1-D157N	Green	Red	Green+Red			Rat7 HDAC5-Cyt	Green	Red	Green+Red			Rat9 HDAC5-Cyt	Green	Red	Green+Red			Rat10 GFP	Green
Actual 5mm prox	261	726	65				128	767	10				191	787	9				171	580	6				229	587	5				137	700	13				167	470	7				443	759	35				505
Actual 1mm dist	235	615	60				118	723	7				168	749	9				144	532	5				210	561	5				122	673	8				144	406	7				424	696	34				459
Actual 3mm dist	205	483	50				98	619	6				136	617	5				123	454	5				187	503	5				114	637	6				114	294	5				390	511	32				362
Actual 5mm dist	156	333	36				77	438	3				106	451	5				85	348	1				149	425	4				84	479	6				86	149	5				313	370	27				265
Actual 7mm dist	103	198	19				67	280	2				70	264	1				49	234	1				119	319	3				59	285	5				32	48	1				222	252	17				200
Actual 10mm dist	61	73	7				40	141	0				47	119	1				27	129	0				99	207	2				26	88	1				2	8	0				158	162	15				103
Actual 12mm dist	20	21	3				11	58	0				23	58	1				7	32	0				45	84	0				5	45	0				0	0	0				69	57	6				27
Percentage Actual
5mm prox	100	100	100			5mm prox	100	100	100			5mm prox	100	100	100			5mm prox	100	100	100			5mm prox	100	100	100			5mm prox	100	100	100			5mm prox	100	100	100			5mm prox	100	100	100			5mm prox	100
1mm dist	90.0383	84.7107	92.3077			1mm dist	92.1875	94.2634	70			1mm dist	87.9581	95.1715	100			1mm dist	84.2105	91.7241	83.3333			1mm dist	91.7031	95.5707	100			1mm dist	89.0511	96.1429	61.5385			1mm dist	86.2275	86.383	100			1mm dist	95.7111	91.6996	97.1429			1mm dist	90.8911
3mm dist	78.5441	66.5289	76.9231			3mm dist	76.5625	80.704	60			3mm dist	71.2042	78.399	55.5556			3mm dist	71.9298	78.2759	83.3333			3mm dist	81.6594	85.6899	100			3mm dist	83.2117	91	46.1538			3mm dist	68.2635	62.5532	71.4286			3mm dist	88.0361	67.3254	91.4286			3mm dist	71.6832
5mm dist	59.7701	45.8678	55.3846			5mm dist	60.1562	57.1056	30			5mm dist	55.4974	57.3062	55.5556			5mm dist	49.7076	60	16.6667			5mm dist	65.0655	72.402	80			5mm dist	61.3139	68.4286	46.1538			5mm dist	51.497	31.7021	71.4286			5mm dist	70.6546	48.7484	77.1429			5mm dist	52.4752
7mm dist	39.4636	27.2727	29.2308			7mm dist	52.3438	36.5059	20			7mm dist	36.6492	33.5451	11.1111			7mm dist	28.655	40.3448	16.6667			7mm dist	51.9651	54.3441	60			7mm dist	43.0657	40.7143	38.4615			7mm dist	19.1617	10.2128	14.2857			7mm dist	50.1129	33.2016	48.5714			7mm dist	39.604
10mm dist	23.3716	10.0551	10.7692			10mm dist	31.25	18.3833	0			10mm dist	24.6073	15.1207	11.1111			10mm dist	15.7895	22.2414	0			10mm dist	43.2314	35.2641	40			10mm dist	18.9781	12.5714	7.69231			10mm dist	1.1976	1.70213	0			10mm dist	35.6659	21.3439	42.8571			10mm dist	20.396
12mm dist	7.66284	2.89256	4.61538			12mm dist	8.59375	7.56193	0			12mm dist	12.0419	7.36976	11.1111			12mm dist	4.09357	5.51724	0			12mm dist	19.6507	14.3101	0			12mm dist	3.64964	6.42857	0			12mm dist	0	0	0			12mm dist	15.5756	7.50988	17.1429			12mm dist	5.34653
Percentage = As a percentage of axons before crush site
[truncated: 8 more columns]

## Sheet: Old 04 03 16 Quant
TAT Wk2	Green	Red	Green+Red			TAT Rat1	Green	Red	Green+Red									aTAT1 D157N Rat4	Green	Red	Green+Red			aTAT1 D157N Rat3	Green	Red	Green+Red									HDAC5 Rat8	Green	Red	Green+Red			HDAC5 Wk2	Green	Red	Green+Red			GFP Rat3	Green
5mm proximal	10	11	8				14	19	9										8	12	6				11	9	6										17	23	16				17	21	15				17
1mm distal	30	41	21				7	10	4										17	23	10				10	17	7										6	34	12				21	34	15				7
5mm distal	20	27	14				14	26	10										19	31	15				17	33	14										17	53	44				9	16	8				30
7mm distal	9	11	8				17	29	14										25	53	21				17	31	14										14	22	12				4	13	4				29
10mm distal	15	27	10				21	29	14										5	11	4				7	10	5										27	45	25				12	23	9				10
12mm distal	7	15	5				8	18	6										5	11	3				15	37	13										7	11	5				14	25	9				12
Total (Old 1)
5mm proximal	7	14	5				19	14	12										17	19	14				13	11	7										9	11	9				9	9	7				13
1mm distal	20	33	14				25	34	15										7	16	6				18	30	11										19	27	14				12	22	9				18
5mm distal	20	29	16				19	31	15										18	27	13				10	21	9										5	6	2				6	8	6				16
7mm distal	15	18	5				17	21	13										24	35	17				12	18	8										14	22	11				7	15	6				15
10mm distal	5	17	3				8	14	6										18	27	10				15	24	11										16	23	11				8	14	7				14
12mm distal	3	4	2				6	7	4										10	14	8				13	18	9										16	28	12				11	32	8
Total (Old 2)
5mm proximal							14	16	9										16	21	11				11	9	6										11	13	7										11
1mm distal							19	19	9										9	15	5				17	30	13										11	27	10										38
5mm distal							15	24	7										15	32	13				17	33	15										6	11	4										17
7mm distal							19	33	15										28	53	21				17	31	14										7	15	7										21
10mm distal							11	12	9										10	8	5				7	10	5																						21
12mm distal							20	31	17										11	11	6				15	37	13																						18
Total (Old 3)
Total Old All	161	247	111				273	387	188										262	419	188				242	409	180										202	371	201				130	232	103				307
5mm proximal	17	25	13				47	49	30										41	52	31				35	29	19										37	47	32				26	30	22				41
1mm distal	50	74	35				51	63	28										33	54	21				45	77	31										36	88	36				33	56	24				63
5mm distal	40	56	30				48	81	32										52	90	41				44	87	38										28	70	50				15	24	14				63
7mm distal	24	29	13				53	83	42										77	141	59				46	80	36										35	59	30				11	28	10				65
10mm distal	20	44	13				40	55	29										33	46	19				29	44	21										43	68	36				20	37	16				45
12mm distal	10	19	7				34	56	27										26	36	17				43	92	35										23	39	17				25	57	17				30
TAT Wk2						TAT Rat1												aTAT1-D157N Rat4						aTAT1-D157N Rat3												HDAC5 Rat8						HDAC5 Wk2						GFP Rat3
Actual 5mm prox	161	247	111				273	387	188										262	419	188				242	409	180										202	371	201				130	232	103				307
Actual 1mm dist	144	222	98				226	338	158										221	367	157				207	380	161										165	324	169				104	202	81				266
Actual 5mm dist	94	148	63				175	275	130										188	313	136				162	303	130										129	236	133				71	146	57				203
Actual 7mm dist	54	92	33				127	194	98										136	223	95				118	216	92										101	166	83				56	122	43				140
Actual 10mm dist	30	63	20				74	111	56										59	82	36				72	136	56										66	107	53				45	94	33				75
Actual 12mm dist	10	19	7				34	56	27										26	36	17				43	92	35										23	39	17				25	57	17				30
Percentage = As a percentage of axons before crush site
Percentage Actual
Actual 5mm prox	100	100	100			5mm prox	100	100	100									5mm prox	100	100	100			5mm prox	100	100	100									5mm prox	100	100	100			5mm prox	100	100	100			5mm prox	100
Actual 1mm dist	89.441	89.8785	88.2883			1mm dist	82.7839	87.3385	84.0426									1mm dist	84.3511	87.5895	83.5106			1mm dist	85.5372	92.9095	89.4444									1mm dist	81.6832	87.3315	84.0796			1mm dist	80	87.069	78.6408			1mm dist	86.645
Actual 5mm dist	58.3851	59.919	56.7568			5mm dist	64.1026	71.0594	69.1489									5mm dist	71.7557	74.7017	72.3404			5mm dist	66.9421	74.0831	72.2222									5mm dist	63.8614	63.6119	66.1692			5mm dist	54.6154	62.931	55.3398			5mm dist	66.1238
Actual 7mm dist	33.5404	37.247	29.7297			7mm dist	46.5201	50.1292	52.1277									7mm dist	51.9084	53.222	50.5319			7mm dist	48.7603	52.8117	51.1111									7mm dist	50	44.7439	41.2935			7mm dist	43.0769	52.5862	41.7476			7mm dist	45.6026
Actual 10mm dist	18.6335	25.5061	18.018			10mm dist	27.1062	28.6822	29.7872									10mm dist	22.5191	19.5704	19.1489			10mm dist	29.7521	33.2518	31.1111									10mm dist	32.6733	28.841	26.3682			10mm dist	34.6154	40.5172	32.0388			10mm dist	24.43
Actual 12mm dist	6.21118	7.69231	6.30631			12mm dist	12.4542	14.4703	14.3617									12mm dist	9.92366	8.59189	9.04255			12mm dist	17.7686	22.4939	19.4444									12mm dist	11.3861	10.5121	8.45771			12mm dist	19.2308	24.569	16.5049			12mm dist	9.77199
Average All															Standard Deviation
	Average GFP Percentages 04 03 16 and 12 07 16			Average TAT Percentages 04 03 16 and 12 07 16			Average Mt Percentages 04 03 16 and 12 07 16			Average HDAC5-Cyt Percentages 04 03 16 and 12 07 16					Average GFP Percentages 04 03 16 and 12 07 16			Average TAT Percentages 04 03 16 and 12 07 16			Average Mt Percentages 04 03 16 and 12 07 16			Average HDAC5-Cyt Percentages 04 03 16 and 12 07 16
	Green	Red	Green+Red	Green	Red	Green+Red	Green	Red	Green+Red	Green	Red	Green+Red			Green	Red	Green+Red	Green	Red	Green+Red	Green	Red	Green+Red	Green	Red	Green+Red
5mm prox	100	100	100	100	100	100	100	100	100	100	100	100		5mm prox	0	0	0	0	0	0	0	0	0	0	0	0
1mm dist	86.0828	91.0902	89.8861	88.4818	90.2725	86.9277	86.9706	92.7873	83.5654	85.9054	88.1208	89.9658		1mm dist	4.66641	7.4398	9.98852	3.52901	4.46162	11.1417	3.28857	3.434	14.0526	7.04641	2.41917	10.2486
3mm dist	67.4061	78.0413	74.5697	69.7597	71.3221	63.6769	75.0998	80.7501	74.81	68.6941	64.1054	71.0915		3mm dist	2.85612	10.463	8.40071	8.46928	8.53195	9.12097	7.01088	7.35895	19.6288	14.0933	2.19094	15.1223
5mm dist	42.0306	57.8856	48.292	51.0969	49.5312	44.5595	55.3511	61.3729	48.8927	53.8071	44.4452	57.9031		5mm dist	8.76036	12.9445	11.4803	11.2454	8.40392	13.484	7.36654	8.84648	22.4794	11.8153	9.0787	19.0612
7mm dist	27.5122	40.3139	33.0349	34.8393	30.3024	21.6294	35.1914	37.6451	33.0777	34.1408	28.1931	30.316		7mm dist	8.09515	13.3768	14.2574	12.7818	4.57731	7.91616	12.0027	12.6645	17.4714	12.6736	12.9187	14.2453
10mm dist	12.5127	20.4609	14.4646	19.5789	13.1443	8.50967	21.1383	20.2325	15.2359	16.8701	14.5318	16.9549		10mm dist	5.71358	10.7718	7.40937	10.0666	4.25379	5.55402	12.8307	10.3597	15.4788	14.5437	10.4548	18.5364
12mm dist	6.05593	10.9207	5.89701	9.43282	5.94142	5.24217	9.13129	8.75195	0	7.78781	3.75494	8.57143		12mm dist	1.00324	3.6296	1.76189	2.30696	2.64213	5.58201	9.11274	4.83497	0	11.0136	5.31029	12.1218
[truncated: 6 more columns]
