# Supplementary material for: Effects of αTAT1 and HDAC5 on axonal regeneration in adult neurons
Source: PLoS One. 2017 May 15;12(5):e0177496. doi: 10.1371/journal.pone.0177496 (PMC5432171; doi:10.1371/journal.pone.0177496)
Supplement: S1 File — Axon lengths of neurons infected with GFP, HDAC5-Cyt or HDAC5-Nuc. (XLSX) [file pone.0177496.s006.xlsx]

## Sheet: Sheet1
GFP		Total	Longest		HDAC5 Nuc		Total	Longest		HDAC5 Cyt		Total	Longest		in microns	GFP		Total	Longest	HDAC5 Nuc		Total	Longest	HDAC5 Cyt		Total	Longest
10	163.074	780.814	163.074		13	150.067	547.7	263.387		11	619.723	1995.26	619.723			10	25.0883	120.125	25.0883	13	23.0872	84.2615	40.5211	11	95.342	306.963	95.342
	115.107					263.387					99.283						17.7088				40.5211				15.2743
	115.13					134.246					213.899						17.7123				20.6532				32.9075
	83.216				12	554.982	1635.26	554.982			261.221						12.8025			12	85.3818	251.579	85.3818		40.1878
	73.865					314.361					269.34						11.3638				48.3632				41.4369
	86.03					77.308					207.461						13.2354				11.8935				31.9171
	103.424					44.238					66.911						15.9114				6.80585				10.294
	40.968					137.95					156.184						6.30277				21.2231				24.0283
9	134.042	775.659	171.456			76.524					101.237					9	20.6218	119.332	26.3778		11.7729				15.5749
	171.456					136.84				10	449.067	664.615	449.067				26.3778				21.0523			10	69.0872	102.248	69.0872
	159.883					164.704					127.956						24.5974				25.3391				19.6855
	109.905					128.357					87.592						16.9085				19.7472				13.4757
	67.272				10	304.636	456.409	304.636		9	271.481	2096.9	500.279				10.3495			10	46.8671	70.2168	46.8671	9	41.7663	322.6	48.4154
	56.328					87.301					314.7						8.66585				13.4309				48.4154
	14.822					64.472					168.835						2.28031				9.91877				25.9746
	61.951				9	302.16	978.492	576.323			54.061						9.53092			9	46.4862	150.537	88.6651		8.31708
8	170.773	1135.28	606.761			576.323					252.599					8	26.2728	174.659	26.2728		88.6651				38.8614
	606.761					100.009					48.085						93.3478				15.386				7.39769
	66.672				6	318.786	2019.2	392.045		9b	500.279						10.2572			6	49.044	310.646	60.3146	9b	76.966
	153.804					392.045					225.197						23.6622				60.3146				34.6457
	36.414					239.527					261.661						5.60215				36.8503				40.2555
	28.155					83.508				8	371.279	1416.75	525.526				4.33154				12.8474			8	57.1198	217.962	80.8502
	72.702					314.161					519.948						11.1849				48.3325				79.992
7	352.805	1104.49	352.805			301.861				8b	525.526					7	54.2777	169.921	54.2777		46.4402			8b	80.8502
	130.607					309.591				7	234.681	1713.16	663.703				20.0934				47.6294			7	36.1048	263.562	51.5023
	134.603					59.722					27.198						20.7082				9.188				4.18431
	183.862				5	375.387	1624.91	375.387			192.516						28.2865			5	57.7518	249.987	57.7518		29.6178
	123.7					169.855					66.139						19.0308				26.1315				10.1752
	53.302					271.424				7b	663.703						8.20031				41.7575			7b	102.108
	97.728					83.27					78.506						15.0351				12.8108				12.0778
	27.878					114.146					66.053						4.28892				17.5609				10.162
6	71.537	1611.7	689.133			89.534					334.765					6	11.0057	247.954	106.02		13.7745				51.5023
	689.133					214.73					49.595						106.02				33.0354				7.63
	432.04					220.989				6	109.403	420.798	121.253				66.4677				33.9983			6	16.8312	64.7382	18.6543
	101.057					49.875					104.597						15.5472				7.67308				16.0918
	162.617					35.703					121.253						25.018				5.49277				18.6543
	77.398				4	213.711	1243.91	350.093			45.789						11.9074			4	32.8786	191.37	53.8605		7.04446
	77.921					350.093					26.64						11.9878				53.8605				4.09846
5	94.21	221.687	127.477			31.619					13.116					5	14.4938	34.1057	19.6118		4.86446				2.01785
	127.477					89.391				5	197.554	197.554	197.554				19.6118				13.7525			5	30.3929	30.3929	30.3929
4	750.24	2106.73	718.976			166.144				4	652.416	2461.22	652.416			4	115.422	324.112	115.422		25.5606			4	100.372	378.649	100.372
	718.976					81.809					331.841						110.612				12.586				51.0525
	78.576					81.09					728.47						12.0886				12.4754				112.072
	122.909					53.558					192.629						18.9091				8.23969				29.6352
3,2	229.338					60.248					102.926					3,2	35.2828				9.26892				15.8348
	151.567					57.703					60.597						23.318				8.87738				9.32262
	55.12					58.542					392.337						8.48				9.00646				60.3595
3	193.051	591.214	271.086		3	501.139	933.763	501.139		3	232.069	411.796	232.069			3	29.7002	90.956	41.7055	3	77.0983	143.656	77.0983	3	35.7029	63.3532	35.7029
	271.086					432.624					37.739						41.7055				66.5575				5.806
	127.077				2	221.419	387.28	221.419			7.123						19.5503			2	34.0645	59.5815	34.0645		1.09585
2	635.095	794.994	635.095			99.591					55.488					2	97.7069	122.307	97.7069		15.3217				8.53662
	159.899					66.27					79.377						24.5998				10.1954				12.2118
1	97.05	213.035								2	436.57	746.952	436.57			1	14.9308	32.7746	17.8438					2	67.1646	114.916	67.1646
	115.985										32.63						17.8438								5.02
											51.093														7.86046
											226.659														34.8706
										1	44.248	68.226	44.248											1	6.80738	10.4963	6.80738
											23.978														3.68892
	Mean	933.56	415.096			Mean	1091.88	393.268			Mean	1212.5	439.816				Mean	143.625	53.0327		Mean	167.982	60.5028		Mean	186.538	59.7484
	SEM	186.091	77.6848			SEM	193.531	42.1207			SEM	247.441	58.7858				SEM	28.6294	12.1967		SEM	29.774	6.4801		SEM	38.0679	8.30586
	Total Axon Length	SEM	Longest Axon length	SEM
GFP	933.56	186.091	415.096	77.6848
Nuc	1091.88	193.531	393.268	42.1207
Cyt	1212.5	247.441	439.816	58.7858
In Microns	Total Axon Length	SEM	Longest Axon length	SEM
GFP	143.625	28.6294	53.0327	12.1967
HDAC5-Nuc	167.982	29.774	60.5028	6.4801
HDAC5-Cyt	203.255	34.2912	59.7484	8.30586
